# Supplementary material for: Softening the steps to gigantism in sauropod dinosaurs through the evolution of a pedal pad
Source: Sci Adv. 2022 Aug 10;8(31):eabm8280. doi: 10.1126/sciadv.abm8280 (PMC9365286; doi:10.1126/sciadv.abm8280)
Supplement: Supplementary file 2 — Data S1 and S2 [file sciadv.abm8280_data_s1_and_s2.zip]

Archive with 2 entries (2 files):
- sciadv.abm8280_data_s1.xlsx
- sciadv.abm8280_data_s2.xlsx
