# Supplementary material for: Softening the steps to gigantism in sauropod dinosaurs through the evolution of a pedal pad
Source: Sci Adv. 2022 Aug 10;8(31):eabm8280. doi: 10.1126/sciadv.abm8280 (PMC9365286; doi:10.1126/sciadv.abm8280)
Supplement: Supplementary file 2 — Data S1 and S2 [file sciadv.abm8280_data_s1_and_s2.zip › sciadv.abm8280_data_s1.xlsx]

## Sheet: Living Taxa
Authors	Year	Specimen	Region	Component	E (Mpa)	ν
Ahanchian et al.	2016	Homo sapiens	Foot	Heel pad	μ = 0.016	0.49
Ahanchian et al.	2016	Homo sapiens	Foot	Heel pad	G 1 = 0.389	-
Ahanchian et al.	2016	Homo sapiens	Foot	Muscle	1.08	0.49
Ahanchian et al.	2016	Homo sapiens	Foot	Plantar fascia	350	0.4
Andersen et al.	1991	Homo sapiens	Skull	Peridontal ligament	0.07	0.49
Anderson et al.	2005	Homo sapiens	Pelvis	Bone	17000	0.3
Anderson et al.	2005	Homo sapiens	Pelvis	Cart	0.41 to 4.1	0.4
Ashman and van Buskirk	1987	Homo sapiens	Femur	C11	19000	-
Ashman and van Buskirk	1987	Homo sapiens	Femur	C12	9730	-
Ashman and van Buskirk	1987	Homo sapiens	Femur	C13	11900	-
Ashman and van Buskirk	1987	Homo sapiens	Femur	C22	22200	-
Ashman and van Buskirk	1987	Homo sapiens	Femur	C23	11900	-
Ashman and van Buskirk	1987	Homo sapiens	Femur	C33	29700	-
Ashman and van Buskirk	1987	Homo sapiens	Femur	C44	6670	-
Ashman and van Buskirk	1987	Homo sapiens	Femur	C55	5670	-
Ashman and van Buskirk	1987	Homo sapiens	Femur	C66	4670	-
Ashman and van Buskirk	1987	Homo sapiens	Femur	C11	18000	-
Ashman and van Buskirk	1987	Homo sapiens	Femur	C12	9980	-
Ashman and van Buskirk	1987	Homo sapiens	Femur	C13	10100	-
Ashman and van Buskirk	1987	Homo sapiens	Femur	C22	20200	-
Ashman and van Buskirk	1987	Homo sapiens	Femur	C23	10700	-
Ashman and van Buskirk	1987	Homo sapiens	Femur	C33	27600	-
Ashman and van Buskirk	1987	Homo sapiens	Femur	C44	6230	-
Ashman and van Buskirk	1987	Homo sapiens	Femur	C55	5610	-
Ashman and van Buskirk	1987	Homo sapiens	Femur	C66	4520	-
Ashman et al.	1989	Homo sapiens	Tibia	Bone (Cortical)	340 to 3350	-
Athanasiou et al.	1998	Homo sapiens	Metatarsophalangeal	Cart	0.63 to 1.34	-
Bandak et al.	2001	Homo sapiens	Ankle	Bone (Compact)	12134.8	0.3
Bandak et al.	2001	Homo sapiens	Ankle	Bone (Trabecular)	530.896	0.3
Bandak et al.	2001	Homo sapiens	Ankle	Cart	0.827371	0.49
Bandak et al.	2001	Homo sapiens	Ankle	Fat layer	19.9948	0.49
Bandak et al.	2001	Homo sapiens	Ankle	Muscle	0.151685	0.49
Bandak et al.	2001	Homo sapiens	Ankle	Plantar ligament	6.00533	0.49
Behforootan et al.	2017	Homo sapiens	Foot	Bone	7000-15000	-
Behforootan et al.	2017	Homo sapiens	Foot	Cart	1 to 12	-
Behforootan et al.	2017	Homo sapiens	Foot	Fat pad	Ogden model	-
Behforootan et al.	2017	Homo sapiens	Foot	Ligaments	11.5 to 1500	-
Behforootan et al.	2017	Homo sapiens	Foot	Tendons	15 to 1200	-
Bennett and Stafford	1988	Avian	Leg	Tendons	16000	-
Brassey et al.	2013	Vertebrate	Femur	Bone	19000	0.3
Bright and Rayfield	2011	Pig	Skull	Bone	12500	0.35
Brunt et al.	2016	Zebra Fish	Jaw	Cart	1.1	0.25
Brunt et al.	2016	Zebra Fish	Jaw	Joint	0.25	0.25
Casas et al.	2007	Homo sapiens	Teeth	Molars	11000	0.3
Cattaneo et al.	2005	Homo sapiens	Mandibule	Bone	12000	-
Chang et al.	2016	Homo sapiens	Skull	Bone	7000	0.3
Chen et al.	2010	Homo sapiens	Foot	Bone	7300	0.3
Chen et al.	2015	Homo sapiens	Foot	Bone	7300	0.3
Chen et al.	2001	Homo sapiens	Foot	Bone	10000	0.34
Chen et al.	2010	Homo sapiens	Foot	Cart	1.01	0.4
Chen et al.	2015	Homo sapiens	Foot	Cart	1.01	0.4
Chen et al.	2001	Homo sapiens	Foot	Cart	10	0.4
Chen et al.	2001	Homo sapiens	Foot	Ligaments	11.5	-
Chen et al.	2010	Homo sapiens	Foot	Ligaments	260	0.4
Chen et al.	2015	Homo sapiens	Foot	Ligaments	260	0.4
Chen et al.	2010	Homo sapiens	Foot	Plantar fascia	350	0.4
Chen et al.	2015	Homo sapiens	Foot	Plantar fascia	350	0.4
Chen et al.	2010	Homo sapiens	Foot	Plantar soft tissue	Hyperelastic	-
Chen et al.	2015	Homo sapiens	Foot	Plantar soft tissue	Hyperelastic	-
Chen et al.	2001	Homo sapiens	Foot	Soft tissue	1.15	0.49
Cheng et al.	2008	Homo sapiens	Foot	Bone	7300	0.3
Cheng et al.	2008	Homo sapiens	Foot	Cart	100	0.4
Cheng et al.	2008	Homo sapiens	Foot	Ligaments	260	0.49
Cheng et al.	2008	Homo sapiens	Foot	Plantar fascia	Nonlinear	-
Cheung and Zhang	2005	Homo sapiens	Foot	Bone	7300	0.3
Cheung and Zhang	2006	Homo sapiens	Foot	Bone	7300	0.3
Cheung and Zhang	2008	Homo sapiens	Foot	Bone	7300	0.3
Cheung and Zhang	2006	Homo sapiens	Foot	Cart	1	0.4
Cheung and Zhang	2008	Homo sapiens	Foot	Cart	1	0.4
Cheung and Zhang	2005	Homo sapiens	Foot	Cart	100	0.4
Cheung and Zhang	2006	Homo sapiens	Foot	Encapsulated soft tissue	Hyperelastic	-
Cheung and Zhang	2008	Homo sapiens	Foot	Encapsulated soft tissue	Hyperelastic	-
Cheung and Zhang	2005	Homo sapiens	Foot	Ligaments	260	0.49
Cheung and Zhang	2006	Homo sapiens	Foot	Ligaments	260	-
Cheung and Zhang	2008	Homo sapiens	Foot	Ligaments	260	-
Cheung and Zhang	2006	Homo sapiens	Foot	Plantar fascia	350	-
Cheung and Zhang	2008	Homo sapiens	Foot	Plantar fascia	350	-
Cheung and Zhang	2005	Homo sapiens	Foot	Plantar fascia	Nonlinear	-
Cheung and Zhang	2005	Homo sapiens	Foot	Soft tissue	0.15	0.45
Cheung et al.	2004	Homo sapiens	Foot	Bone	7300	0.3
Cheung et al.	2005	Homo sapiens	Foot	Bone	7300	0.3
Cheung et al.	2004	Homo sapiens	Foot	Cart	1	0.4
Cheung et al.	2005	Homo sapiens	Foot	Cart	1	0.4
Cheung et al.	2004	Homo sapiens	Foot	Ligaments	260	-
Cheung et al.	2005	Homo sapiens	Foot	Ligaments	260	-
Cheung et al.	2005	Homo sapiens	Foot	Plantar fascia	350	-
Cheung et al.	2004	Homo sapiens	Foot	Plantar fascia	0-700	-
Cheung et al.	2004	Homo sapiens	Foot	Soft tissue	0.15	0.45
Cheung et al.	2005	Homo sapiens	Foot	Soft tissue	Hyperelastic	-
Chi and Roth	2010	Carnivorans	Footpad (N=10)	forepad	0.59	-
Chi and Roth	2010	Carnivorans	Footpad (N=9)	hindpad	0.39	-
Choi et al.	2016	Homo sapiens	Lumbar spine	Bone (Cancellous)	50	0.2
Choi et al.	2016	Homo sapiens	Lumbar spine	Bone (Cortical)	5000	0.3
Choi et al.	2016	Homo sapiens	Lumbar spine	Cart	24	0.4
Chu and Reddy	1995	Homo sapiens	Foot & Ankle	Bone	14000	0.35
Chu and Reddy	1995	Homo sapiens	Foot & Ankle	Ligaments	11.5	-
Chu and Reddy	1995	Homo sapiens	Foot & Ankle	Soft tissue	1.15	0.49
Cobb and Panagiotopoulou 54	2011	Catarrhine	Mandibule	Bone (Cortical)	17000	0.3
Cobb and Panagiotopoulou 55	2011	Catarrhine	Mandibule	Bone (Trabecular)	2000	0.3
Cobb and Panagiotopoulou 56	2011	Catarrhine	Mandibule	Periodontal ligament tissue	0.07	0.49
Cox et al.	2011	Rodents (N=3)	Skull	Bone	10000-30000	0.3
Cox et al.	2011	Rodents (N=3)	Skull	Incisor dentine	15000-25000	0.3
Cox et al.	2011	Rodents (N=3)	Skull	Incisor enamel	60000-80000	0.3
Cox et al.	2011	Rodents (N=3)	Skull	Molars	20000-40000	0.3
Currey	1987	Alligator mississipiensis	Femur	Bone	11900	-
Currey	1987	Aptenodytes patagonica	Forelimb	Bone	18400	-
Currey	1987	Balaenoptera physalus	Bulla	Bone	27800	-
Currey	1987	Bos taurus	Femur	Bone	18700	-
Currey	1987	Capreolus capreolus	Femur	Bone	20200	-
Currey	1987	Cervis elaphus	Antler	Bone	3600	-
Currey	1987	Crocodylus sp.	Frontal	Bone	5600	-
Currey	1987	Dama dama	Tibia	Bone	26800	-
Currey	1987	Equus caballus	Radius	Bone	17600	-
Currey	1987	Geochelone midas	Femur	Bone	9200	-
Currey	1987	Grus antigone	Tarsometatarsus	Bone	22300	-
Currey	1987	Halichoerus grypus	Tibia	Bone	16700	-
Currey	1987	Lagenorhyncus acutus	Rib (anterior side)	Bone	8800	-
Currey	1987	Lagenorhyncus acutus	Rib (posterior side)	Bone	10400	-
Currey	1987	Muntiacus muntjak	Antler	Bone	11400	-
Currey	1987	Ovis aries	Metacarpal	Bone	18600	-
Currey	1987	Phoenicopterus ruber	Tarsometatarsus	Bone	27800	-
Currey	1987	Protemnodon rufogrisea	Femur	Bone	16800	-
Currey	1987	Rangifer tarandus	Antler	Bone	6200	-
Currey	1987	Spheniscus demersus	Long bones	Bone	17000	-
Curtis et al.	2008	Macaque	Skull	Bone	17000	0.3
Curtis et al.	2013	Reptile	Skull	Bone	17000	0.3
Curtis et al.	2013	Reptile	Skull	Soft tissue	10	0.3
Dimery and Alexander	1985	Equus asinus	Limb	Tendon (Deep digital flexor)	1270	-
Dimery and Alexander	1985	Equus asinus	Limb	Tendon (Interosseous)	750	-
Dimery and Alexander	1985	Equus asinus	Limb	Tendon (Plantar plantaris)	1090	-
Doube et al.	2011	Mammals & Bird	Femur	Bone (Trabecular)	20000	0.3
Dumont et al.	2005	Bats	Skull	Bone	20000	0.3
Dumont et al.	2014	Bats	Skull	Bone	25120	0.3
Erdemir et al.	2006	Human	Foot	Heel Pad	0.05	-
Erickson et al.	2002	Ambystoma tigrinum	Femur	Bone	18100	-
Erickson et al.	2002	Cryptobranchus alleganiensis	Femur	Bone	22300	-
Erickson et al.	2002	Didelphis marsupialis	Femur	Bone	23900	-
Erickson et al.	2002	Polypterus sp.	Pelvis	Bone	17600	-
Erickson et al.	2002	Rattus norvegicus	Femur	Bone	26000	-
Erickson et al.	2002	Tachygossus aculeatus	Femur	Bone	24800	-
Erickson et al.	2002	Varanus xanthematicus	Femur	Bone	22800	-
Fitton et al.	2012	Macaca fascicularis	Skull	Bone	17000	0.3
Fitton et al.	2012	Macaca fascicularis	Skull	Teeth	17000	0.3
Fletcher et al.	2010	Connochaetes Ungulate	Jaw	Bone	10000	0.4
García-Aznar et al.	2009	Homo sapiens	Foot	Bone (2nd case)	7300	0.3
García-Aznar et al.	2009	Homo sapiens	Foot	Bone (Cortical)	17000	0.3
García-Aznar et al.	2009	Homo sapiens	Foot	Bone (Trabecular)	700	0.3
García-Aznar et al.	2009	Homo sapiens	Foot	Cart	10	0.4
García-Aznar et al.	2009	Homo sapiens	Foot	Ligaments	350	0.3
Garcia-Gonzalez et al.	2009	Homo sapiens	Foot	Bone (Cortical)	17000	0.3
Garcia-Gonzalez et al.	2009	Homo sapiens	Foot	Bone (Trabecular)	700	0.3
Garcia-Gonzalez et al.	2009	Homo sapiens	Foot	Cart	10	0.4
Garcia-Gonzalez et al.	2009	Homo sapiens	Foot	Flexor tendons	450	0.3
Garcia-Gonzalez et al.	2009	Homo sapiens	Foot	Ligaments (flexible)	260	0.3
Garcia-Gonzalez et al.	2009	Homo sapiens	Foot	Ligaments (stiffer)	350	0.3
Gefen	2002	Homo sapiens	Foot	Bone	7300	0.3
Gefen	2003	Homo sapiens	Foot	Bone	7300	0.3
Gefen	2002	Homo sapiens	Foot	Cart	10	0.4
Gefen	2003	Homo sapiens	Foot	Cart	10	0.4
Gefen	2002	Homo sapiens	Foot	Ligaments	-	0.4
Gefen	2003	Homo sapiens	Foot	Ligaments	-	0.4
Gefen	2002	Homo sapiens	Foot	Plantar fascia	-	0.4
Gefen	2003	Homo sapiens	Foot	Plantar fascia	-	0.4
Gefen	2002	Homo sapiens	Foot	Soft tissue pad	-	0.49
Gefen	2003	Homo sapiens	Foot	Soft tissue pad	-	0.49
Gefen et al.	2000	Homo sapiens	Foot	Bone	7300	0.3
Gefen et al.	2000	Homo sapiens	Foot	Cart	1	0.1
Gefen et al.	2001	Homo sapiens	Foot	Heel Pad (compression)	0.105	-
Gefen et al.	2001	Homo sapiens	Foot	Heel Pad (strain)	0.306	-
Gefen et al.	2000	Homo sapiens	Foot	Ligaments	-	0.4
Gefen et al.	2000	Homo sapiens	Foot	Soft tissue pad	-	0.49
Gilbert et al.	2016	Struthio camelus	Tarsometatarsus	Bone (Cancellous)	640	0.29
Gilbert et al.	2016	Struthio camelus	Tarsometatarsus	Bone (Compact)	9040	0.3
Goussard et al.	2010	Elephas maximus	Metacarpal	Bone	10000	0.4
Groning et al.	2011	Homo sapiens	Mandibule	Bone (Cancellous)	56	0.3
Groning et al.	2011	Homo sapiens	Mandibule	Bone (Cortical)	17000	0.3
Groning et al.	2011	Homo sapiens	Mandibule	Periodontal ligament tissue	0.01 - 100	0.45
Groning et al.	2011	Homo sapiens	Mandibule	Teeth	17000	0.3
Grosse et al.	2007	Bats	Skull	Bone	20000	0.3
Isvilanonda et al.	2012	Homo sapiens	Foot	Bone	20100	0.3
Isvilanonda et al.	2012	Homo sapiens	Foot	Cart	0.97	0.07
Isvilanonda et al.	2012	Homo sapiens	Foot	Fat	1.04	0.49
Isvilanonda et al.	2012	Homo sapiens	Foot	Soft tissue	2.49	0.49
Knapp	2017	Homo sapiens	Foot	Bone	7300	-
Kupczik et al.	2007	Macaque	Skull	Bone	9100	-
Kupczik et al.	2009	Macaque	Skull	Bone (Cancellous)	10000	0.3
Kupczik et al.	2009	Macaque	Skull	Bone (Cortical)	17000	0.3
Kupczik et al.	2009	Macaque	Skull	Teeth	17000	0.3
Liu et al.	2012	Macaque	Skull	Bone	17000	0.3
Liu et al.	2012	Macaque	Skull	Molars	17000	0.3
López et al.	2015	Homo sapiens	Foot	Bone (Cortical)	17	0.3
López et al.	2015	Homo sapiens	Foot	Bone (Spongy)	700	0.3
López et al.	2015	Homo sapiens	Foot	Cart	10	0.4
Marinescu et al.	2005	Macaca fascicularis	Mandibule	Bone (Heterogeneous) A	15400	0.3
Marinescu et al.	2005	Macaca fascicularis	Mandibule	Bone (Heterogeneous) B	9080	0.3
Marinescu et al.	2005	Macaca fascicularis	Mandibule	Bone (Heterogeneous) C	3700	0.3
Marinescu et al.	2005	Macaca fascicularis	Mandibule	Bone (Homogeneous)	15000	0.3
McHenry et al.	2006	Crocodilians	Rostrum	Bone	10000	0.4
Metzger et al.	2005	Alligator mississipiensis	Cranium	Bone	10000	0.4
Miao et al.	2017	Canine	Paw	Dermal papilla	0.004	0.49
Miao et al.	2017	Canine	Paw	Stratified epithelium	6	0.49
Moazen et al.	2013	Lacerta bilineata	Skull	Bone	10000	0.3
Moazen et al.	2008	Uromastyx hardwickii	Skull	Bone	10000	0.3
Moazen et al.	2008	Uromastyx hardwickii	Skull	Bone	10000	0.3
Moreno et al.	2008	Varanus komodoensis	Skull	?Material 1	1869	-
Moreno et al.	2008	Varanus komodoensis	Skull	?Material 2	10787	-
Moreno et al.	2008	Varanus komodoensis	Skull	?Material 3	27082	-
Moreno et al.	2008	Varanus komodoensis	Skull	?Material 4	38575	-
Nakamura et al.	1981	Homo sapiens	Foot	Bone	7300	0.3
Nakamura et al.	1981	Homo sapiens	Foot	Muscle	-	0.49
Nakamura et al.	1981	Homo sapiens	Foot	Plantar fascia	-	0.49
Nakamura et al.	1981	Homo sapiens	Foot	Skin	-	0.49
Oldfield et al.	2012	Agriotherium africanum	Skull	Bone	13000	0.4
Panagiotopoulou and Cobb	2011	Macaca fascicularis	Mandibule	Bone (Cortical)	17000	0.3
Panagiotopoulou and Cobb	2011	Macaca fascicularis	Mandibule	Periodontal ligament tissue	0.07	0.49
Panagiotopoulou et al.	2011	Macaca fascicularis	Mandibule	Bone (Cortical)	17000	0.3
Panagiotopoulou et al.	2011	Macaca fascicularis	Mandibule	Bone (Trabecular)	17000	0.3
Panagiotopoulou et al.	2011	Macaca fascicularis	Mandibule	Teeth	17000	0.3
Panagiotopoulou et al.	2010	Macaque	Mandibule	Bone (Cortical)	17000	0.3
Panagiotopoulou et al.	2010	Macaque	Mandibule	Periodontal ligament	17000	0.3
Panagiotopoulou et al.	2010	Macaque	Mandibule	Teeth	17000	0.3
Panagiotopoulou et al.	2016	Thoroughbred horse	Foot	P1	16000	0.3
Panagiotopoulou et al.	2016	Thoroughbred horse	Foot	P2	16000	0.3
Panagiotopoulou et al.	2016	Thoroughbred horse	Foot	P3	10000	0.3
Panagiotopoulou et al.	2016	Whale	Forehead	Bone	14800	0.1
Panagiotopoulou et al.	2016	Whale	Forehead	Connective tissue partitions	2000	0.2
Panagiotopoulou et al.	2016	Whale	Forehead	Spermaceti organ	1000	0.49
Parr et al.	2012	Varanoids	Skull	Bone	13145	0.4
Pena et al.	2006	Homo sapiens	Knee	Cart	5	0.46
Pena et al.	2006	Homo sapiens	Knee	Menisci	59	0.49
Pierce et al.	2008	Crocodilians	Skull	Bone	6650	0.35
Polly et al.	2016	Glyptemys muhlenbergii	Shell	Bone	10000	0.3
Porro et al.	2013	Alligator mississipiensis	Mandibule	Bone	8100-19710	0.38
Porro et al.	2013	Alligator mississipiensis	Mandibule	Peridontal ligament	90	0.3
Porro et al.	2013	Alligator mississipiensis	Mandibule	Sutures	90	0.3
Porro et al.	2013	Alligator mississipiensis	Mandibule	Teeth	21000	0.31
Qian et al.	2013	Homo sapiens	Foot	Bone	7300	0.3
Qian et al.	2013	Homo sapiens	Foot	Cart	10	0.49
Qian et al.	2013	Homo sapiens	Foot	Phalange	7300	0.3
Qian et al.	2013	Homo sapiens	Foot	Soft tissue	1.15	0.49
Richmond	2007	Hylobates syndactylus	Phalange	Bone	18000	0.3
Rohani et al.	2007	Homo sapiens	Pars tensa	Pars tensa	2200	-
Soons et al.	2010	Geospiza	Beak	Bone	18000	0.3
Soons et al.	2012	Padda oryzivora	Beak	Bone	7300	0.4
Soons et al.	2012	Padda oryzivora	Beak	Keratin	7300	0.4
Soons et al.	2012	Padda oryzivora	Beak	Keratin (dry)	3100	0.4
Soons et al.	2012	Padda oryzivora	Beak	Keratin (fresh)	1700	0.4
Strait et al.	2007	Macaca fascicularis	Skull	Bone	19800	0.31
Taha et al.	2016	Homo sapiens	Foot	Bone	10000	0.34
Taha et al.	2016	Homo sapiens	Foot	Soft tissue	1.15	0.49
Tanner et al.	2008	Crocuta crocuta	Skull	Bone	13700	0.3
Tao et al.	2009	Homo sapiens	Foot	Bone	7300	0.3
Tao et al.	2009	Homo sapiens	Foot	Cart	1	0.4
Tao et al.	2009	Homo sapiens	Foot	Ligaments	260	-
Tao et al.	2009	Homo sapiens	Foot	Plantar fascia	350	-
Tao et al.	2009	Homo sapiens	Foot	Soft tissue	0.45	0.45
Tseng	2009	Dinocrocuta gigantea	Skull	Bone	20000	0.3
Tseng et al.	2011	Canis lupus	Mandibule	Bone	20000	0.3
Uning et al.	2008	Homo sapiens	Foot	Bone	14000	0.35
Uning et al.	2008	Homo sapiens	Foot	Soft tissue	1.15	0.49
van Ruijven et al.	2002	Homo sapiens	Mandibule	Bone (Cortical)	19000	0.32
van Ruijven et al.	2002	Homo sapiens	Mandibule	Bone (Trabecular)	1110	0.2
Venkadesan et al.	2020	Homo sapiens	Foot	Arch shell	3.5	0.49
Wang et al.	2016	Homo sapiens	Middle ear	Cochlea	3 to 50	0.3
Wang et al.	2010	Macaca fascicularis	Skull	Bone (Cortical)	17300	0.28
Wang et al.	2010	Macaca fascicularis	Skull	Bone (Trabecular)	640	0.28
Wong et al.	2016	Homo sapiens	Foot	Bone (Cortical)	17000	0.3
Wong et al.	2016	Homo sapiens	Foot	Bone (Trabecular)	0.4	0.3
Wroe et al.	2008	Carcharodon carcharias	Jaw	Calcified cart	4050	0.3
Wroe et al.	2008	Carcharodon carcharias	Jaw	Material property type 1	9.96	-
Wroe et al.	2008	Carcharodon carcharias	Jaw	Material property type 2	24.09	-
Wroe et al.	2008	Carcharodon carcharias	Jaw	Material property type 3	44.6	-
Wroe et al.	2008	Carcharodon carcharias	Jaw	Material property type 4	961.62	-
Wroe et al.	2008	Carcharodon carcharias	Jaw	Material property type 5	3127.68	-
Wroe et al.	2008	Carcharodon carcharias	Jaw	Material property type 6	4252.5	-
Wroe et al.	2008	Carcharodon carcharias	Jaw	Material property type 7	5554.98	-
Wroe et al.	2008	Carcharodon carcharias	Jaw	Material property type 8	7036.37	-
Wroe et al.	2008	Carcharodon carcharias	Jaw	Uncalcified cart	55.1	0.3
Zafarparandeh et al.	2016	Homo sapiens	Cervical spine	Bone (Cancellous)	450	0.25
Zafarparandeh et al.	2016	Homo sapiens	Cervical spine	Bone (Cortical)	10000	0.3

## Sheet: Fossil taxa
Authors	Year	Specimen	Region	Component	E (Mpa)	ν
Anderson et al.	2011	Cynodonts	Teeth	Dentine	20000	0.35
Anderson et al.	2011	Cynodonts	Teeth	Enamel	80000	0.23
Arbour and Currie	2012	Ankylosaur	Skull	Bone	8000000000000	0.4
Arbour and Snively	2009	Ankylosaur	Tail	Bone (Cancellous)	8000	0.4
Arbour and Snively	2009	Ankylosaur	Tail	Bone (Compact)	20000	0.4
Arbour and Snively	2009	Ankylosaur	Tail	Keratin	2500	0.4
Attard et al.	2011	Marsupial carnivores	Skull	2	1868.6	0.4
Attard et al.	2011	Marsupial carnivores	Skull	3	2223.4	0.4
Attard et al.	2011	Marsupial carnivores	Skull	4	10786.8	0.4
Attard et al.	2011	Marsupial carnivores	Skull	5	21734.2	0.4
Attard et al.	2011	Marsupial carnivores	Skull	6	27082.2	0.4
Attard et al.	2011	Marsupial carnivores	Skull	7	32704.3	0.4
Attard et al.	2011	Marsupial carnivores	Skull	1 (=low density tissue)	1527	0.4
Attard et al.	2011	Marsupial carnivores	Skull	8 (=Enamel)	38575.4	0.4
Bell et al.	2009	Hadrosaurid & Ceratopsid	Jaw	Bone	20000	0.34
Bishop et al.	2015	Tetrapod	Radius	Bone (Cancellous)	1.1 to 1.6	0.3
Bishop et al.	2015	Tetrapod	Radius	Bone (Cortical)	20000	0.4
Button et al.	2014	Sauropod	Skull	Bone	23100	0.29
Button et al.	2016	Sauropod	Skull	Bone	23100	0.29
Button et al.	2014	Sauropod	Skull	Dentine	21000	0.31
Button et al.	2014	Sauropod	Skull	Enamel	80000	0.3
Daniel et al.	1997	Ammonoid	Shell	Nacre	50000	-
Degrange et al.	2010	Andalgalornis steulleti	Skull	Bone	27000	0.4
Foffa et al.	2014	Pliosaur	Skull	Bone	15000	0.29
Foffa et al.	2014	Pliosaur	Skull	Sutures	90	0.3
Fortuny et al.	2017	Metoposaurid (Temnospondyli)	Skull	Bone	6650	0.35
Hohn-Schulte	2010	Sauropod	Shoulder girdle	Bone	-	-
Hohn-Schulte	2011	Sauropod	Shoulder girdle	Bone	17000	0.3
Hohn-Schulte et al.	2012	Tiktaalik roseae	Body	Bone	10000	0.3
Jasinoski et al.	2009	Dicynodont	Skull	Bone	26500	0.41
Jasinoski et al.	2010	-	Skull	Bone	6000	0.27
Lautenschlager et al.	2016	Erlikosaurus andrewsi	Skull	Bone	20490	0.4
Lautenschlager et al.	2016	Erlikosaurus andrewsi	Skull	Enamel	60400	0.31
Lautenschlager et al.	2016	Erlikosaurus andrewsi	Skull	Dentine	1040	0.4
Lautenschlager et al.	2016	Plateosaurus engelhardti	Skull	Bone	20490	0.4
Lautenschlager et al.	2016	Plateosaurus engelhardti	Skull	Enamel	60400	0.31
Lautenschlager et al.	2016	Plateosaurus engelhardti	Skull	Dentine	1040	0.4
Lautenschlager et al.	2016	Stegosaurus stenops	Skull	Bone	20490	0.4
Lautenschlager et al.	2016	Stegosaurus stenops	Skull	Enamel	60400	0.31
Lautenschlager et al.	2016	Stegosaurus stenops	Skull	Dentine	1040	0.4
Manning et al.	2009	Velociraptor mongoliensis	Claw	Bone (Cortical)	21100	0.32
Manning et al.	2009	Velociraptor mongoliensis	Claw	Bone (Trabecular)	19000	0.2
Manning et al.	2009	Velociraptor mongoliensis	Claw	Keratin	6800	0.3
Marcé-Nogué et al.	2015	Edingerella madagascariensis	Skull	Bone	6650	0.35
McHenry et al.	2007	Smilodon fatalis	Skull	Bone	-	-
McHenry et al.	2007	Smilodon fatalis	Skull	Muscle (extrinsic)	15	-
McHenry et al.	2007	Smilodon fatalis	Skull	Muscle (intrinsic)	0.1	-
Moreno et al.	2007	Ornithopods	Phalange	Bone	10000	0.4
Moreno et al.	2007	Ornithopods	Phalange	Bone	20000	0.3
Moreno et al.	2007	Ornithopods	Phalange	Bone	12411	0.3
Naish and Witton	2017	Azhdarchid pterosaurs	Vertebra	Bone	22000	-
Organ	2006	Ornithopods	Vertebra	Bone	6600	0.25
Organ	2006	Ornithopods	Vertebra	Tendons	1600	0.25
Rayfield	2005	Theropod	Skull	Bone	10000	0.4
Rayfield	2005	Theropod	Skull	Teeth	21000	0.31
Rayfield et al.	2001	Allosaurus fragilis	Skull	Bone	10000	0.4
Rayfield et al.	2001	Allosaurus fragilis	Skull	Teeth	21000	0.31
Rayfield et al.	2007	Baryonyx walkeri	Maxilla	Bone	-	-
Schwarz-Wings et al.	2010	Sauropod	Vertebra	Bone	10000	0.4
Sissons	2011	Ankylosaur	Phalange	Bone (Cancellous)	8000	0.4
Sissons	2011	Ankylosaur	Phalange	Bone (Compact)	20000	0.4
Snively and Russell	2002	Gorgosaurus libratus	Metatarsus	Bone x	11700	0.36
Snively and Russell	2002	Gorgosaurus libratus	Metatarsus	Bone z	20400	0.42
Witzel and Preuschoft	2005	Sauropod	Skull	Bauram	17	0.3
Witzel et al.	2011	Sauropod	Skull	Bauram	17000	0.3
Wroe	2008	Thylacoleo carnifex	Skull	Low density	1500	0.4
Wroe	2008	Thylacoleo carnifex	Skull	Very high density	32700	0.4
Wroe et al.	2013	Saber-tooths	Skull	Bone	21734	-
Wroe et al.	2013	Saber-tooths	Skull	Dentine	32704	-
Wroe et al.	2013	Saber-tooths	Skull	Enamel	38575	-
Wroe et al.	2013	Saber-tooths	Skull	Muscle	0.1	-
Wroe et al.	2007	Thylacinus cynocephalus	Skull	Low density	1500	0.4
Wroe et al.	2007	Thylacinus cynocephalus	Skull	Very high density	32700	0.4
Xing	2012a	Sinosaurus triassicus	Skull (crest)	Bone	10000	0.4
Young et al.	2012	Diplodocus longus	Skull	Bone	23100	-
Young et al.	2012	Diplodocus longus	Skull	Dentine	21000	0.31
Young et al.	2012	Diplodocus longus	Skull	Enamel	80000	0.3

## Sheet: References
References
Ahanchian, N., Nester, C., Howard, D., Ren, L., & Parker, D. (2016). Estimating the material properties of heel pad sub-layers using inverse Finite Element Analysis. Medical Engineering and Physics, 1–9. https://doi.org/10.1016/j.medengphy.2016.11.003
Andersen, K. L., Perdersen, E. H., & Melsen, B. (1991). Material parameters and stress profiles within the periodontal ligament. American Journal of Orthodontics and Dentofacial Orthopedics, 99, 427–440. https://doi.org/10.1016/S0889-5406(05)81576-8
Anderson, A. E., Peters, C. L., Tuttle, B. D., & Weiss, J. A. (2005). Subject-Specific Finite Element Model of the Pelvis: Development, Validation and Sensitivity Studies. Journal of Biomechanical Engineering, 127, 364–373. https://doi.org/10.1115/1.1894148
Anderson, P. S. L., Gill, P. G., & Rayfield, E. J. (2011). Modeling the effects of cingula structure on strain patterns and potential fracture in tooth enamel. Journal of Morphology, 272, 50–65. https://doi.org/10.1002/jmor.10896
Arbour, V. M., & Currie, P. J. (2012). Analyzing taphonomic deformation of ankylosaur skulls using retrodeformation and finite element analysis. PLoS ONE, 7, e39323. https://doi.org/10.1371/journal.pone.0039323
Arbour, V. M., & Snively, E. D. (2009). Finite element analyses of ankylosaurid dinosaur tail club impacts. The Anatomical Record, 292, 1412–1426. https://doi.org/10.1002/ar.20987
Ashman, R. B., Rho, J. Y., & Turner, C. H. (1989). Anatomical variation of orthotropic elastic moduli of the proximal human tibia. Journal of Biomechanics, 22, 895–900. https://doi.org/10.1016/0021-9290(89)90073-0
Ashman, R. B., & van Buskirk, W. C. (1987). The elastic properties of a human mandible. Advances in Dental Research, 1, 64–67. https://doi.org/10.1177/08959374870010011401
Athanasiou, K. A., Liu, G. T., Lavery, L. A., Lanctot, D. R., & Schenck, R. C. (1998). Biomechanical topography of human articular cartilage in the first metatarsophalangeal joint. Clinical Orthopaedics and Related Research, 348, 269–281.
Attard, M. R. G., Chamoli, U., Ferrara, T. L., Rogers, T. L., & Wroe, S. (2011). Skull mechanics and implications for feeding behaviour in a large marsupial carnivore guild: the thylacine, Tasmanian devil and spotted-tailed quoll. Journal of Zoology (London), 285, 292–300. https://doi.org/10.1111/j.1469-7998.2011.00844.x
Bandak, F. A., Tannous, R. E., & Toridis, T. (2001). On the development of an osseo- ligamentous finite element model of the human ankle joint. International Journal of Solids and Structures, 38, 1681–1697. https://doi.org/10.1016/S0020-7683(00)00129-3
Behforootan, S., Chatzistergos, P., Naemi, R., & Chockalingam, N. (2017). Finite element modelling of the foot for clinical application: A systematic review. Medical Engineering and Physics, 39, 1–11. https://doi.org/10.1016/j.medengphy.2016.10.011
Bell, P. R., Snively, E. D., & Shychoski, L. (2009). A comparison of the jaw mechanics in hadrosaurid and ceratopsid dinosaurs using finite element analysis. The Anatomical Record, 292, 1338–1351. https://doi.org/10.1002/ar.20978
Bennett, M. B., & Stafford, J. A. (1988). Tensile properties of calcified and uncalcified avian tendons. Journal of Zoology, 214, 343–351.
Bishop, P. J., Walmsley, C. W., Phillips, M. J., Quayle, M. R., Boisvert, C. A., & McHenry, C. R. (2015). Oldest pathology in a tetrapod bone illuminates the origin of terrestrial vertebrates. PLoS ONE, 10, e0125723. https://doi.org/10.1371/journal.pone.0125723
Brassey, C., Margetts, L., Kitchener, A. C., Withers, P. J., Manning, P. L., & Sellers, W. I. (2013). Finite element modelling versus classic beam theory: comparing methods for stress estimation in a morphologically diverse sample of vertebrate long bones. Journal of the Royal Society Interface. https://doi.org/10.1098/rsif.2012.0823
Bright, J. A., & Rayfield, E. J. (2011). The response of cranial biomechanical finite element models to variations in mesh density. The Anatomical Record, 294, 610–620. https://doi.org/10.1002/ar.21358
Brunt, L. H., Roddy, K. A., Rayfield, E. J., & Hammond, C. L. (2016). Building Finite Element Models to Investigate Zebrafish Jaw Biomechanics. Journal of Visualized Experiments, e54811. https://doi.org/10.3791/54811
Button, D. J., Barrett, P. M., & Rayfield, E. J. (2016). Comparative cranial myology and biomechanics of Plateosaurus and Camarasaurus and evolution of the sauropod feeding apparatus. Palaeontology, 59, 887–913. https://doi.org/10.1111/pala.12266
Button, D. J., Rayfield, E. J., & Barrett, P. M. (2014). Cranial biomechanics underpins high sauropod diversity in resource-poor environments. Proceedings of the Royal Society of London, B, 281, 20142114. https://doi.org/10.1098/rspb.2014.2114
Casas, M. J., Krimbalis, P. P., Morris, A. R., Behdinan, K., & Kenny, D. J. (2007). An experimentally calibrated finite element study of maxillary trauma. Dental Traumatology, 23, 273–277. https://doi.org/10.1111/j.1600-9657.2006.00460.x
Cattaneo, P. M., Dalstra, M., & Melsen, B. (2005). The finite element method: a tool to study orthodontic tooth movement. Journal of Dental Research, 84, 428–433. https://doi.org/10.1177/154405910508400506
Chang, Y., Kim, N., & Stenfelt, S. 2015. Simulation of bone-conducted sound transmission in a three-dimensional finite-element model of a human skull.
Chen, W.-P., Tang, F.-T., & Ju, C.-W. (2001). Stress distribution of the foot during mid-stance to push-off in barefoot gait: a 3-D finite element analysis. Clinical Biomechanics, 16, 614–620. https://doi.org/10.1016/s0268-0033(01)00047-x
Chen, W. M., Lee, S. J., & Lee, P. V. (2015). Plantar pressure relief under the metatarsal heads: therapeutic insole design using three-dimensional finite element model of the foot. Journal of Biomechanics, 48, 659–665. https://doi.org/10.1016/j.jbiomech.2014.12.043
Chen, W. M., Lee, T., Lee, P. V., Lee, J. W., & Lee, S. J. (2010). Effects of internal stress concentrations in plantar soft-tissue--A preliminary three-dimensional finite element analysis. Medical Engineering & Physics, 32, 324–331. https://doi.org/10.1016/j.medengphy.2010.01.001
Cheng, H.-Y. K., Lin, C.-L., Wang, H.-W., & Chou, S.-W. (2008). Finite element analysis of plantar fascia under stretch—The relative contribution of windlass mechanism and Achilles tendon force. Journal of Biomechanics, 41, 1937–1944. https://doi.org/10.1016/j.jbiomech.2008.03.028
Cheung, J. T.-M., & Zhang, M. (2005). A 3-Dimensional Finite Element Model of the Human Foot and Ankle for Insole Design. Archives of Physical Medicine and Rehabilitation, 86, 353–358. https://doi.org/10.1016/j.apmr.2004.03.031
Cheung, J. T.-M., & Zhang, M. 2006. Finite Element Modeling of the Human Foot and Footwear. ABAQUS Users’ Conference. p 145–159.
Cheung, J. T., & Zhang, M. (2008). Parametric design of pressure-relieving foot orthosis using statistics-based finite element method. Medical Engineering & Physics, 30, 269–277. https://doi.org/10.1016/j.medengphy.2007.05.002
Cheung, J. T., Zhang, M., & An, K. N. (2004). Effects of plantar fascia stiffness on the biomechanical responses of the ankle-foot complex. Clinical Biomechanics, 19, 839–846. https://doi.org/10.1016/j.clinbiomech.2004.06.002
Cheung, J. T., Zhang, M., Leung, A. K., & Fan, Y. B. (2005). Three-dimensional finite element analysis of the foot during standing--a material sensitivity study. Journal of Biomechanics, 38, 1045–1054. https://doi.org/10.1016/j.jbiomech.2004.05.035
Chi, K.-J., & Roth, V. L. (2010). Scaling and mechanics of carnivoran footpads reveal the principles of footpad design. Journal of the Royal Society Interface, 7, 1145–1155. https://doi.org/10.1098/rsif.2009.0556
Choi, J., Shin, D. A., & Kim, S. (2017). Biomechanical Effects of the Geometry of Ball-and-Socket Artificial Disc on Lumbar Spine: A Finite Element Study. Spine, 42, E332–E339. https://doi.org/10.1097/BRS.0000000000001789
Chu, T.-M., & Reddy, N. P. (1995). Stress distribution in the ankle-foot orthosis used to correct pathological gait. Journal of Rehabilitation Research and Development, 32, 349–360.
Cobb, S. N., & Panagiotopoulou, O. (2011). Balancing the spatial demands of the developing dentition with the mechanical demands of the catarrhine mandibular symphysis. Journal of Anatomy, 218, 96–111. https://doi.org/10.1111/j.1469-7580.2010.01321.x
Cox, P. G., Fagan, M. J., Rayfield, E. J., & Jeffery, N. (2011). Finite element modelling of squirrel, guinea pig and rat skulls: using geometric morphometrics to assess sensitivity. Journal of Anatomy, 219, 696–709. https://doi.org/10.1111/j.1469-7580.2011.01436.x
Currey, J. D. (1987). The evolution of the mechanical properties of amniote bone. Journal of Biomechanics, 20, 1035–1044.
Curtis, N., Jones, M. E., Evans, S. E., O'Higgins, P., & Fagan, M. J. (2013). Cranial sutures work collectively to distribute strain throughout the reptile skull. Journal of the Royal Society Interface, 10, 20130442. https://doi.org/10.1098/rsif.2013.0442
Curtis, N., Kupczik, K., O'Higgins, P. M., Moazen, M., & Fagan, M. J. (2008). Predicting Skull Loading: Applying Multibody Dynamics Analysis to a Macaque Skull. The Anatomical Record, 291, 491–501. https://doi.org/10.1002/ar.20689
Daniel, T. L., Helmuth, B. S., Saunders, W. B., & Ward, P. D. (1997). Septal complexity in ammonoid cephalopods increased mechanical risk and limited depth. Paleobiology, 23, 470–481. https://doi.org/10.1017/S0094837300019849
Degrange, F. J., Tambussi, C. P., Moreno, K., Witmer, L. M., & Wroe, S. (2010). Mechanical analysis of feeding behavior in the extinct "terror bird" Andalgalornis steulleti (Gruiformes: Phorusrhacidae). PLoS ONE, 5, e11856. https://doi.org/10.1371/journal.pone.0011856
Dimery, N. J., & Alexander, R. M. (1985). Elastic properties of the hind foot of the donkey, Equus asinus. Journal of Zoology (London), 207, 9–20. https://doi.org/10.1111/j.1469-7998.1985.tb04911.x
Doube, M., Kłosowski, M. M., Wiktorowicz-Conroy, A. M., Hutchinson, J. R., & Shefelbone, S. J. (2011). Trabecular bone scales allometrically in mammals and birds. Proceedings of the Royal Society of London, B, 278, 3067–3073.
Dumont, E. R., Piccirillo, J., & Grosse, I. R. (2005). Finite-Element Analysis of Biting Behavior and Bone Stress in the Facial Skeletons of Bats. The Anatomical Record, 283A, 319–330. https://doi.org/10.1002/ar.a.20165
Dumont, E. R., Samadevam, K., Grosse, I., Warsi, O. M., Baird, B., & Davalos, L. M. (2014). Selection for mechanical advantage underlies multiple cranial optima in new world leaf-nosed bats. Evolution, 68, 1436–1449. https://doi.org/10.1111/evo.12358
Erdemir, A., Viveiros, M. L., Ulbrecht, J. S., & Cavanagh, P. R. (2006). An inverse finite-element model of heel-pad indentation. Journal of Biomechanics, 39, 1279–1286. https://doi.org/10.1016/j.jbiomech.2005.03.007
Erickson, G. M., Catanese, J., 3rd, & Keaveny, T. M. (2002). Evolution of the biomechanical material properties of the femur. The Anatomical Record, 268, 115–124. https://doi.org/10.1002/ar.10145
Fitton, L. C., Shi, J. F., Fagan, M. J., & O'Higgins, P. (2012). Masticatory loadings and cranial deformation in Macaca fascicularis: a finite element analysis sensitivity study. Journal of Anatomy, 221, 55–68. https://doi.org/10.1111/j.1469-7580.2012.01516.x
Fletcher, T. M., Janis, C. M., & Rayfield, E. J. (2010). Finite element analysis of ungulate jaws: can mode of digestive physiology be determined? Palaeontologia Electronica, 13, 21A.
Foffa, D., Sassoon, J., Cuff, A. R., Mavrogordato, M. N., & Benton, M. J. (2014). Complex rostral neurovascular system in a giant pliosaur. Naturwissenschaften, 101, 453–456. https://doi.org/10.1007/s00114-014-1173-3
Fortuny, J., Marcé-Nogué, J., & Konietzko-Meier, D. (2017). Feeding biomechanics of Late Triassic metoposaurids (Amphibia: Temnospondyli): a 3D finite element analysis approach. Journal of Anatomy, 230, 752–765. https://doi.org/10.1111/joa.12605
García-Aznar, J. M., Bayod, J., Rosas, A., Larrainzar, R., García-Bógalo, R., Doblaré, M., & Llanos, L. F. (2009). Load Transfer Mechanism for Different Metatarsal Geometries: A Finite Element Study. Journal of Biomechanical Engineering, 131, 021011. https://doi.org/10.1115/1.3005174
Garcia-Gonzalez, A., Bayod, J., Prados-Frutos, J. C., Losa-Iglesias, M., Jules, K. T., Becerro de Bengoa-Vallejo, R., & Doblare, M. (2009). Finite-element simulation of flexor digitorum longus or flexor digitorum brevis tendon transfer for the treatment of claw toe deformity. Journal of Biomechanics, 42, 1697–1704. https://doi.org/10.1016/j.jbiomech.2009.04.031
Gefen, A. (2002). Stress analysis of the standing foot following surgical plantar fascia release. Journal of Biomechanics, 35, 629–637. https://doi.org/10.1016/s0021-9290(01)00242-1
Gefen, A. (2003). Plantar soft tissue loading under the medial metatarsals in the standing diabetic foot. Medical Engineering & Physics, 25, 491–499. https://doi.org/10.1016/s1350-4533(03)00029-8
Gefen, A., Megido-Ravid, M., & Itzchak, Y. (2001). In vivo biomechanical behavior of the human heel pad during the stance phase of gait. Journal of Biomechanics, 34, 1661–1665. https://doi.org/10.1016/s0021-9290(01)00143-9
Gefen, A., Megido-Ravid, M., Itzchak, Y., & Arcan, M. (2000). Biomechanical Analysis of the Three-Dimensional Foot Structure During Gait: A Basic Tool for Clinical Applications. Journal of Biomechanical Engineering, 122, 630–639. https://doi.org/10.1115/1.1318904
Gilbert, M. M., Snively, E. D., & Cotton, J. R. (2016). The tarsometatarsus of the ostrich Struthio camelus: anatomy, bone densities, and structural mechanics. PLoS ONE, 11, e0149708. https://doi.org/10.1371/journal.pone.0149708
Goussard, F., Germain, D., Delmer, C., & Moreno, K. (2010). Finite element analysis: a promising tool for the reconstruction of extinct vertebrate graviportal taxa. A preliminary study based on the metacarpal arrangement of Elephas maximus. Comptes Rendus Palevol, 9, 455–461. https://doi.org/10.1016/j.crpv.2010.07.009
Groning, F., Fagan, M. J., & O'Higgins, P. (2011). The effects of the periodontal ligament on mandibular stiffness: a study combining finite element analysis and geometric morphometrics. Journal of Biomechanics, 44, 1304–1312. https://doi.org/10.1016/j.jbiomech.2011.01.008
Grosse, I. R., Dumont, E. R., Coletta, C., & Tolleson, A. (2007). Techniques for modeling muscle-induced forces in finite element models of skeletal structures. The Anatomical Record, 290, 1069–1088. https://doi.org/10.1002/ar.20568
Hohn-Schulte, B. (2010). Form and function of the shoulder girdle in sauropod dinosaurs: a biomechanical investigation with the aid of finite elements (Dissertation). Ruhr-Universität Bochum, Universitätsbibliothek, Bochum.
Hohn-Schulte, B. (2011). Walking with the shoulder of giants: biomechanical conditions in the tetrapod shoulder girdle as a basis for sauropod shoulder reconstruction. In N. Klein, K. Remes, C. T. Gee & P. M. Sander (Eds.), Biology of the sauropod dinosaurs: understanding the life of giants (pp. 182–196). Bloomington & Indianapolis: Indiana University Press.
Hohn-Schulte, B., Preuschoft, H., Witzel, U., & Distler-Hoffman, C. (2013). Biomechanics and functional preconditions for terrestrial lifestyle in basal tetrapods, with special consideration of Tiktaalik roseae. Historical Biology, 25, 167–181. https://doi.org/10.1080/08912963.2012.755677
Isvilanonda, V., Dengler, E., Iaquinto, J. M., Sangeorzan, B. J., & Ledoux, W. R. (2012). Finite element analysis of the foot: model validation and comparison between two common treatments of the clawed hallux deformity. Clinical Biomechanics, 27, 837–844. https://doi.org/10.1016/j.clinbiomech.2012.05.005
Jasinoski, S. C., Rayfield, E. J., & Chinsamy, A. (2009). Comparative feeding biomechanics of Lystrosaurus and the generalized Dicynodont Oudenodon. The Anatomical Record, 292, 862–874. https://doi.org/10.1002/ar.20906.
Jasinoski, S. C., Reddy, B. D., Louw, K. K., & Chinsamy, A. (2010). Mechanics of cranial sutures using the finite element method. Journal of Biomechanics, 43, 3104–3111. https://doi.org/10.1016/j.jbiomech.2010.08.007
Knapp, A. M. (2017). Finite Element Modeling of the Plantar Fascia: A Viscohyperelastic Approach. University of North Florida, University of North Florida.
Kupczik, K., Dobson, C. A., Crompton, R. H., Phillips, R., Oxnard, C. E., Fagan, M. J., & O'Higgins, P. (2009). Masticatory loading and bone adaptation in the supraorbital torus of developing macaques. American Journal of Physical Anthropology, 139, 193–203. https://doi.org/10.1002/ajpa.20972
Kupczik, K., Dobson, C. A., Fagan, M. J., Crompton, R. H., Oxnard, C. E., & O'Higgins, P. (2007). Assessing mechanical function of the zygomatic region in macaques: validation and sensitivity testing of finite element models. Journal of Anatomy, 210, 41–53. https://doi.org/10.1111/j.1469-7580.2006.00662.x
Lautenschlager, S., Brassey, C., Button, D. J., & Barrett, P. M. (2016). Decoupled form and function in disparate herbivorous dinosaur clades. Scientific Reports, 6, 26495. https://doi.org/10.1038/srep26495
Liu, J., Shi, J., Fitton, L. C., Phillips, R., O'Higgins, P., & Fagan, M. J. (2012). The application of muscle wrapping to voxel-based finite element models of skeletal structures. Biomechanics and Modeling in Mechanobiology, 11, 35–47. https://doi.org/10.1007/s10237-011-0291-5
López, J. B., Becerro de Bengoa Vallejo, R., Losa Iglesias, M. E., Jules, K. T., & Doblaré, M. (2015). Reduction of Dorsal Displacement of the Proximal and Middle Phalanges Using a Neutral or Angled Implant for Joint Arthrodesis to Treat Hammertoe Deformity A Finite Element Study. Journal of the American Podiatric Medical Association, 105, 493–502. https://doi.org/10.7547/14-032.1
Manning, P. L., Margetts, L., Johnson, M. R., Withers, P. J., Sellers, W. I., Falkingham, P. L., Mummery, P. M., Barrett, P. M., & Raymont, D. R. (2009). Biomechanics of dromaeosaurid dinosaur claws: application of X-Ray microtomography, nanoindentation, and finite element analysis. The Anatomical Record, 292, 1397–1405. https://doi.org/10.1002/ar.20986
Marcé-Nogué, J., Kłodowski, A., Sánchez, M., & Gil, L. (2015). Coupling finite element analysis and multibody system dynamics for biological research. Palaeontologia Electronica, 18, 5T. https://doi.org/10.26879/502
Marinescu, R., Daegling, D. J., & Rapoff, A. J. (2005). Finite-Element Modeling of the Anthropoid Mandible: The Effects of Altered Boundary Conditions. The Anatomical Record Part A, 283, 300–309. https://doi.org/10.1002/ar.a.20166
McHenry, C. R., Clausen, P. D., Daniel, W. J. T., Meers, M. B., & Pendharkar, A. (2006). Biomechanics of the rostrum in crocodilians: a comparative analysis using finite-element modeling. The Anatomical Record A: Discoveries in Molecular, Cellular, and Evolutionary Biology, 288A, 827–849.
McHenry, C. R., Wroe, S., Clausen, P. D., Moreno, K., & Cunningham, E. (2007). Supermodeled sabercat, predatory behavior in Smilodon fatalis revealed by high-resolution 3D computer simulation. Proceedings of the National Academy of Sciences of the United States of America, 104, 16010–16015. https://doi.org/10.1073/pnas.0706086104
Metzger, K. A., Daniel, W. J. T., & Ross, C. F. (2005). Comparison of beam theory and finite-element analysis with in vivo bone strain data from the alligator cranium. The Anatomical Record A: Discoveries in Molecular, Cellular, and Evolutionary Biology, 283A, 331–348.
Miao, H., Fu, J., Qian, Z., Ren, L., & Ren, L. (2017). How does paw pad of Canine attenuate ground impacts? A multi-layer cushion system. Biology Open, 6, 1889–1896. https://doi.org/10.1242/bio.024828
Moazen, M., Costantini, D., & Bruner, E. (2013). A sensitivity analysis to the role of the fronto-parietal suture in Lacerta bilineata: a preliminary finite element study. The Anatomical Record, 296, 198–209. https://doi.org/10.1002/ar.22629
Moazen, M., Curtis, N., Evans, S. E., O'Higgins, P., & Fagan, M. J. (2008). Combined finite element and multibody dynamics analysis of biting in a Uromastyx hardwickii lizard skull. Journal of Anatomy, 213, 499–508. https://doi.org/10.1111/j.1469-7580.2008.00980.x
Moreno, K., Carrano, M. T., & Snyder, R. (2007). Morphological changes in pedal phalanges through ornithopod dinosaur evolution: a biomechanical approach. Journal of Morphology, 268, 50–63. https://doi.org/10.1002/jmor.10498
Moreno, K., Wroe, S., Clausen, P., McHenry, C., D'Amore, D. C., Rayfield, E. J., & Cunningham, E. (2008). Cranial performance in the Komodo dragon (Varanus komodoensis) as revealed by high-resolution 3-D finite element analysis. Journal of Anatomy, 212, 736–746. https://doi.org/10.1111/j.1469-7580.2008.00899.x
Naish, D., & Witton, M. P. (2017). Neck biomechanics indicate that giant Transylvanian azhdarchid pterosaurs were short-necked arch predators. PeerJ, 5, e2908. https://doi.org/10.7717/peerj.2908
Nakamura, S., Crowninshield, R. D., & Cooper, R. R. (1981). An analysis of soft tissue loading in the foot--a preliminary report. Bulletin of Prosthetics Research, 10, 27–34.
Oldfield, C. C., McHenry, C. R., Clausen, P. D., Chamoli, U., Parr, W. C. H., Stynder, D. D., Wroe, S., & Kitchener, A. (2012). Finite element analysis of ursid cranial mechanics and the prediction of feeding behaviour in the extinct giant Agriotherium africanum. Journal of Zoology, 286, 163–171. https://doi.org/10.1111/j.1469-7998.2011.00862.x
Organ, C. L. (2006). Biomechanics of ossified tendons in ornithopod dinosaurs. Paleobiology, 32, 652–665. https://doi.org/10.1666/05039.1
Panagiotopoulou, O., & Cobb, S. N. (2011). The mechanical significance of morphological variation in the macaque mandibular symphysis during mastication. American Journal of Physical Anthropology, 146, 253–261. https://doi.org/10.1002/ajpa.21573
Panagiotopoulou, O., Curtis, N., P, O. H., & Cobb, S. N. (2010). Modelling subcortical bone in finite element analyses: A validation and sensitivity study in the macaque mandible. Journal of Biomechanics, 43, 1603–1611. https://doi.org/10.1016/j.jbiomech.2009.12.027
Panagiotopoulou, O., Kupczik, K., & Cobb, S. N. (2011). The mechanical function of the periodontal ligament in the macaque mandible: a validation and sensitivity study using finite element analysis. Journal of Anatomy, 218, 75–86. https://doi.org/10.1111/j.1469-7580.2010.01257.x
Panagiotopoulou, O., Rankin, J. W., Gatesy, S. M., & Hutchinson, J. R. (2016a). A preliminary case study of the effect of shoe-wearing on the biomechanics of a horse's foot. PeerJ, 4, e2164. https://doi.org/10.7717/peerj.2164
Panagiotopoulou, O., Spyridis, P., Mehari Abraha, H., Carrier, D. R., & Pataky, T. C. (2016b). Architecture of the sperm whale forehead facilitates ramming combat. PeerJ, 4, e1895. https://doi.org/10.7717/peerj.1895
Parr, W. C., Wroe, S., Chamoli, U., Richards, H. S., McCurry, M. R., Clausen, P. D., & McHenry, C. (2012). Toward integration of geometric morphometrics and computational biomechanics: new methods for 3D virtual reconstruction and quantitative analysis of Finite Element Models. Journal of Theoretical Biology, 301, 1–14. https://doi.org/10.1016/j.jtbi.2012.01.030
Pena, E., Calvo, B., Martinez, M. A., & Doblare, M. (2006). A three-dimensional finite element analysis of the combined behavior of ligaments and menisci in the healthy human knee joint. Journal of Biomechanics, 39, 1686–1701. https://doi.org/10.1016/j.jbiomech.2005.04.030
Pierce, S. E., Angielczyk, K. D., & Rayfield, E. J. (2008). Patterns of morphospace occupation and mechanical performance in extant crocodilian skulls: a combined geometric morphometric and finite element modeling approach. Journal of Morphology, 269, 840–864.
Polly, P. D., Stayton, C. T., Dumont, E. R., Pierce, S. E., Rayfield, E. J., & Angielczyk, K. D. (2016). Combining geometric morphometrics and finite element analysis with evolutionary modeling: towards a synthesis. Journal of Vertebrate Paleontology, 36. https://doi.org/10.1080/02724634.2016.1111225
Porro, L. B., Metzger, K. A., Iriarte-Diaz, J., & Ross, C. F. (2013). In vivo bone strain and finite element modeling of the mandible of Alligator mississippiensis. Journal of Anatomy, 223, 195–227. https://doi.org/10.1111/joa.12080
Qian, Z., Ren, L., Ding, Y., Hutchinson, J. R., & Ren, L. (2013). A dynamic finite element analysis of human foot complex in the sagittal plane during level walking. PLoS ONE, 8, e79424. https://doi.org/10.1371/journal.pone.0079424
Rayfield, E. J. (2005). Using finite-element analysis to investigate suture morphology: A case study using large carnivorous dinosaurs. The Anatomical Record A: Discoveries in Molecular, Cellular, and Evolutionary Biology, 283A, 349–365. https://doi.org/10.1002/ar.a.20168
Rayfield, E. J., Milner, A. C., Xuan, V. B., & Young, P. G. (2007). Functional morphology of spinosaur 'crocodile-mimic' dinosaurs. Journal of Vertebrate Paleontology, 27, 892–901. https://doi.org/10.1671/0272-4634(2007)27[892:FMOSCD]2.0.CO;2
Rayfield, E. J., Norman, D. B., Horner, C. C., Horner, J. R., Smith, P. M., Thomason, J. J., & Upchurch, P. (2001). Cranial design and function in a large theropod dinosaur. Nature, 409, 1033–1037. https://doi.org/10.1038/35059070
Richmond, B. G. (2007). Biomechanics of phalangeal curvature. Journal of Human Evolution, 53, 678–690. https://doi.org/10.1016/j.jhevol.2007.05.011
Rohani, S. A., Ghomashchi, S., Agrawal, S. K., & Ladak, H. M. (2017). Estimation of the Young's modulus of the human pars tensa using in-situ pressurization and inverse finite-element analysis. Hearing Research, 345, 69–78. https://doi.org/10.1016/j.heares.2017.01.002
Schwarz-Wings, D., Meyer, C. A., Frey, E., Manz-Steiner, H.-R., & Schumacher, R. (2010). Mechanical implications of pneumatic neck vertebrae in sauropod dinosaurs. Proceedings of the Royal Society of London, B, 277, 11–17. https://doi.org/10.1098/rspb.2009.1275
Sissons, R. L. (2011). Ankylosaur (Dinosauria, Ankylosauria) foot morphology and an assessment of the function of the limbs and feet (Thesis). University of Alberta, Edmonton.
Snively, E. D., & Russell, A. P. (2002). The tyrannosaurid metatarsus: bone strain and inferred ligament function. Senckenbergiana lethaea, 82, 35–42. https://doi.org/10.1007/BF03043771
Soons, J., Herrel, A., Genbrugge, A., Adriaens, D., Aerts, P., & Dirckx, J. (2012). Multi-layered bird beaks: a finite-element approach towards the role of keratin in stress dissipation. Journal of the Royal Society Interface, 9, 1787–1796. https://doi.org/10.1098/rsif.2011.0910
Soons, J., Herrel, A., Genbrugge, A., Aerts, P., Podos, J., Adriaens, D., de Witte, Y., Jacobs, P., & Dirckx, J. (2010). Mechanical stress, fracture risk and beak evolution in Darwin's ground finches (Geospiza). Philosophical Transactions of the Royal Society of London B Biological Sciences, 365, 1093–1098. https://doi.org/10.1098/rstb.2009.0280
Strait, D. S., Richmond, B. G., Spencer, M. A., Ross, C. F., Dechow, P. C., & Wood, B. A. (2007). Masticatory biomechanics and its relevance to early hominid phylogeny: an examination of palatal thickness using finite-element analysis. Journal of Human Evolution, 52, 585–599. https://doi.org/10.1016/j.jhevol.2006.11.019
Taha, Z., Norman, M. S., Omar, S. F. S., & Suwarganda, E. (2016). A Finite Element Analysis of a Human Foot Model to Simulate Neutral Standing on Ground. Procedia Engineering, 147, 240–245. https://doi.org/10.1016/j.proeng.2016.06.240
Tanner, J. B., Dumont, E. R., Sakai, S. T., Lundrigan, B. L., & Holekamp, K. E. (2008). Of arcs and vaults: the biomechanics of bone-cracking in spotted hyenas (Crocuta crocuta). Biological Journal of the Linnean Society, 95, 246–255. https://doi.org/10.1111/j.1095-8312.2008.01052.x
Tao, K., Wang, D., Wang, C., Wang, X., Liu, A., Nester, C. J., & Howard, D. (2009). An In Vivo Experimental Validation of a Computational Model of Human Foot. Journal of Bionic Engineering, 6, 387–397. https://doi.org/10.1016/s1672-6529(08)60138-9
Tseng, Z. J. (2009). Cranial function in a late Miocene Dinocrocuta gigantea (Mammalia: Carnivora) revealed by comparative finite element analysis. Biological Journal of the Linnean Society, 96, 51–67. https://doi.org/10.1111/j.1095-8312.2008.01095.x
Tseng, Z. J., McNitt-Gray, J. L., Flashner, H., Wang, X., & Enciso, R. (2011). Model Sensitivity and Use of the Comparative Finite Element Method in Mammalian Jaw Mechanics: Mandible Performance in the Gray Wolf. PLoS ONE, 6. https://doi.org/10.1371/journal.pone.0019171
Uning, R., Abu Osman, N. A., & Abdul Rahim, R. B. 2008. 3D Finite Element Analysis of Ankle-Foot Orthosis on Patients with Unilateral Foot Drop: A Preliminary Study. In: N. A. Abu Osman, I. F., W. A. B. Wan Abas, H. S. Abdul Rahman & H. N. Ting, editors. 4th Kuala Lumpur International Conference on Biomedical Engineering Kuala Lumpur: Springer, Berlin, Heidelberg. p 366–369.
van Ruijven, L. J., Giesen, E. B., & van Eijden, T. M. (2002). Mechanical Significance of the Trabecular Microstructure of the Human Mandibular Condyle. Journal of Dental Research, 81, 706–710. https://doi.org/10.1177/154405910208101010
Venkadesan, M., Yawar, A., Eng, C. M., Dias, M. A., Singh, D. K., Tommasini, S. M., Haims, A. H., Bandi, M. M., & Mandre, S. (2020). Stiffness of the human foot and evolution of the transverse arch. Nature, 579, 97–100. https://doi.org/10.1038/s41586-020-2053-y
Wang, Q., Smith, A. L., Strait, D. S., Wright, B. W., Richmond, B. G., Grosse, I. R., Byron, C. D., & Zapata, U. (2010). The global impact of sutures assessed in a finite element model of a macaque cranium. The Anatomical Record, 293, 1477–1491. https://doi.org/10.1002/ar.21203
Wang, X., Keefe, D. H., & Gan, R. Z. (2016). Predictions of middle-ear and passive cochlear mechanics using a finite element model of the pediatric ear. The Journal of the Acoustical Society of America, 139, 1735–1746. https://doi.org/10.1121/1.4944949
Witzel, U., Mannhardt, J., Goessling, R., de Micheli, P., & Preuschoft, H. (2011). Finite element analyses and virtual syntheses of biological structures and their application to sauropod skulls. In N. Klein, K. Remes, C. T. Gee & P. M. Sander (Eds.), Biology of the sauropod dinosaurs: understanding the life of giants (pp. 171–181). Bloomington & Indianapolis: Indiana University Press.
Witzel, U., & Preuschoft, H. (2005). Finite-element model construction for the virtual synthesis of the skulls in vertebrates: case study of Diplodocus. The Anatomical Record A: Discoveries in Molecular, Cellular, and Evolutionary Biology, 283A, 391–401. https://doi.org/10.1002/ar.a.20174
Wong, D. W., Niu, W., Wang, Y., & Zhang, M. (2016). Finite Element Analysis of Foot and Ankle Impact Injury: Risk Evaluation of Calcaneus and Talus Fracture. PLoS ONE, 11, e0154435. https://doi.org/10.1371/journal.pone.0154435
Wroe, S. (2008). Cranial mechanics compared in extinct marsupial and extant African lions using a finite-element approach. Journal of Zoology, 274, 332–339. https://doi.org/10.1111/j.1469-7998.2007.00389.x
Wroe, S., Chamoli, U., Parr, W. C. H., Clausen, P. D., Ridgely, R. C., & Witmer, L. M. (2013). Comparative biomechanical modeling of metatherian and placental saber-tooths: a different kind of bite for an extreme pouched predator. PLoS ONE, 8, e66888. https://doi.org/10.1371/journal.pone.0066888
Wroe, S., Clausen, P. D., McHenry, C. R., Moreno, K., & Cunningham, E. (2007). Computer simulation of feeding behaviour in the thylacine and dingo as a novel test for convergence and niche overlap. Proceedings of the Royal Society of London, B, 274, 2819–2828. https://doi.org/10.1098/rspb.2007.0906
Wroe, S., Huber, D. R., Lowry, M., McHenry, C., Moreno, K., Clausen, P., Ferrara, T. L., Cunningham, E., Dean, M. N., & Summers, A. P. (2008). Three-dimensional computer analysis of white shark jaw mechanics: how hard can a great white bite? Journal of Zoology, 276, 336–342. https://doi.org/10.1111/j.1469-7998.2008.00494.x
Xing, L. (2012). Sinosaurus from southwestern China (Thesis). University of Alberta, Edmonton.
Young, M. T., Rayfield, E. J., Holliday, C. M., Witmer, L. M., Button, D. J., Upchurch, P., & Barrett, P. M. (2012). Cranial biomechanics of Diplodocus (Dinosauria, Sauropoda): testing hypotheses of feeding behaviour in an extinct megaherbivore. Naturwissenschaften, 99, 637–643. https://doi.org/10.1007/s00114-012-0944-y
Zafarparandeh, I., Erbulut, D. U., & Ozer, A. F. (2016). Motion analysis study on sensitivity of finite element model of the cervical spine to geometry. Proceedings of the Institution of Mechanical Engineers, Part H: Journal of Engineering in Medicine, 230, 700–706. https://doi.org/10.1177/0954411916644634
