# Supplementary material for: Softening the steps to gigantism in sauropod dinosaurs through the evolution of a pedal pad
Source: Sci Adv. 2022 Aug 10;8(31):eabm8280. doi: 10.1126/sciadv.abm8280 (PMC9365286; doi:10.1126/sciadv.abm8280)
Supplement: Supplementary file 2 — Data S1 and S2 [file sciadv.abm8280_data_s1_and_s2.zip › sciadv.abm8280_data_s2.xlsx]

## Sheet: Fossil Record
Sauropodomorpha Pedal Body & Trace Fossil Record Late Triassic–Early Jurassic
Type	Genus	Species	Status	Specimens	Authority	Year	Period	Age	Landmass	Nation	State/Province/etc.	Formation	Clade of Convenience	Materials	Pedal structure Comments
Body	Aardonyx	celestai		BPI/1/6254; BPI 6893; BPI 6253; BPI 6607; BPI 6509; BPI 6626; BPI 6595; BPI 6650; BPI 6592; BPI 6250; BPI 6593	Yates et al. [Pol et al.] [Yates et al.] [Otero and Pol] [Otero et al.] [McPhee et al.] [Reisz et al.]	2010 [2011] [2012] [2013] [2015] [2015] [2010]	Jurassic (Early)	Hettangian-Sinemurian	Africa	South Africa	Marc's Quarry, farm Spion Kop 932 (BPI), Senekal District, Free State	upper Elliot Fm.	Sauropodiformes	partial pes	"the metatarsus resembles that of non-sauropod sauropodomorphs" "the metatarsals were held close together in a subparallel arrangement, unlike the spreading metatarsus of eusauropods"
Body	Adeopapposaurus	mognai		PVSJ 610	Martínez	2009	Jurassic (Early)	-	South America	Argentina	Sierra de Mogna (148 m)	Canon del Colorado Fm.	Massospondylidae	complete pes	-
Body	Agrosaurus	macgillivrayi	nomen dubium	BMNH 49984	Seeley [Galton & Upchurch]	1891 [2004]	Triassic (Late)	Rhaetian	Europe	United Kingdom	Durdham Down, Quarry Steps	Magnesian Conglomerate Fm.	Prosauropoda	1 ungual	-
Body	Anchisaurus	polyzelus		AM 41-109; YPM 209 (Ammosaurus solus); YPM 1883; YPM 208	Hitchcock [Fedak & Galton]	1865 [2007]	Jurassic (Early)	Hettangian-Sinemurian	North America	United States of America	Springfield Armory, Massachusetts	Portland Fm.	Massopoda	isolated elements	-
Body	Antetonitrus	ingenipes		BP/1/4952	Yates & Kitching [Apaldetti et al.] [Bandyopadhyay et al.]	2003 [2018] [2010]	Jurassic (Early)	Hettangian-Sinemurian	Africa	South Africa	farms Welbedacht-Edelweiss (698), Ladybrand	Elliot Fm.	Lessemsauridae	isolated elements	-
Body	Arcusaurus	pereirabdalorum		BP/1/6235	Yates et al.	2011	Jurassic (Early)	Hettangian-Sinemurian	Africa	South Africa	Sauropod Quarry, farm Spion Kop 932 (BPI)	Elliot Fm.	Sauropodomorpha	isolated elements	-
Body	Aristosaurus	erectus	nomen dubium	TrM 130	Van Hoepen [Galton & Upchurch]	1920 [2004]	Jurassic (Early)	Sinemurian	Africa	South Africa	Rosendal quarry	Clarens Fm.	Prosauropoda	complete pes	"Both feet are preserved"
Body	Asylosaurus	yalensis		YPM 2195	Galton	2007	Triassic (Late)	Rhaetian	Europe	United Kingdom	Durdham Down, Quarry Steps	Magnesian Conglomerate Fm.	Sauropodomorpha	?complete pes	-
Body	Bagualia	alba		MPEF-PV 3301; MPEF-PV 3305–3348 (Referred); MPEF-PV 11040-2	Pol, Ramezani, Gomez, Carballido, Paulina Carabajal, Rauhut, Escapa, and Cúneo	2020	Jurassic (Early)	Toarcian	South America	Argentina	Chubut Province, Central Patagonia, Bagual canyon (Cerro Condor)	Cañadón Asfalto Fm.	Eusauropoda	isolated elements	-
Body	Bagualosaurus	agudoensis		UFRGS-PV-1099-T	Pretto et al.	2019	Triassic (Late)	Carnian-Norian	South America	Brazil	Sítio Janner	Santa Maria Fm.	Sauropodomorpha	partial pes	"The pes of Bagualosaurus agudoensis is gracile, differing from the robust construction of larger forms, like Plateosaurus engelhardti"
Body	Barapasaurus	tagorei		ISI R.50; ISIR65-66-67; ISIR83-84	Jain, Kutty, Roy-Chowdhury, and Chatterjee [Bandyopadhyay et al.]	1975 [2010]	Jurassic (Early)	Hettangian Sinemurian Pliensbachian	India	India	Andhra Pradesh, Pochampalli (ISI)	Kota Fm.	Gravisauria	partial pes	"In life, the pes was semiplantigrade as indicated by the presence of weakly developed lateral trochanter on the fibula and the long metatarsus"
Body	Blikanasaurus	cromptoni		SAM K403	Galton and Heerden	1985	Triassic (Late)	Carnian (late) Norian (early)	Africa	South Africa	Transkei, Blikana Mountain, Transkei (zone A/4)	Elliot Fm.	Sauropodomorpha	nearly complete pes	"the pes of Blikanasaurus are much more robust than those of anchisaurids and melanorosaurids"
Body	Buriolestes	schultzi		ULBRA-PVT280	Cabreira et al.	2016	Triassic (Late)	Carnian-Norian	South America	Brazil	Buriol outcrop	Santa Maria Fm.	Sauropodomorpha	?complete pes	-
Body	Camelotia	borealis		BMNH R.2870-2874; R.2876-2878	Galton [Galton] [Galton & Upchurch]	1985 [1998] [2004]	Triassic (Late)	Rhaetian	Europe	United Kingdom	Wedmore Hill, bed 7	Westbury Fm.	Sauropodiformes	isolated elements	-
Body	Chromogisaurus	novasi		PVSJ 845	Ezcurra [Martinez et al.]	2010 [2013]	Triassic (Late)	Carnian	South America	Argentina	Cancha de Bochas, Valle Pintado	Ischigualasto Fm.	Sauropodomorpha	partial pes	"The overall morphology of the metatarsals resembles that of Silesaurus and other basal dinosaurs"
Body	Coloradisaurus	brevis		PVL 3967; PVL 5904 field number 6	Bonaparte [Apaldetti et al.]	1978 [2013]	Triassic (Late)	Norian	South America	Argentina	E of Cerro Rajado	Los Colorados Fm.	Massospondylidae	isolated elements	-
Body	Efraasia	minor	nomen dubium	SMNS 11838; SMNS 12667; SMNS 12222	Galton [Huene] [Fraas]	1973 [1908] [1908]	Triassic (Late)	Norian	Europe	Germany	Burrer Quarry, Pfaffenhofen	Löwenstein Fm.	Sauropodomorpha	partial pes	"the pes is slender as are those of Anchisaurus, Gyposaurus and Thecodontosaurus"
Body	Eoraptor	lunensis		PVSJ 512	Sereno et al. [Sereno et al.]	1993 [2013]	Triassic (Late)	Carnian	South America	Argentina	northeast edge, Cancha de Bochas	Ischigualasto Fm.	Sauropodomorpha	partial pes	-
Body	Glacialisaurus	hammeri		FMNH PR1823	Smith & Pol [McPhee et al.] [Apaldetti et al.] [Coria et al.] [Langer et al.]	2007 [2015] [2011] [2013] [2010]	Jurassic (Early)	Sinemurian-Pliensbachian	Antarctica	Antarctica	Mt. Kirkpatrick, Beardmore Glacier	Hanson Fm.	Massospondylidae	partial pes	"possession of more robust, and less anteroposteriorly flattened metatarsals" [compared to Plateosaurus]
Body	Gongxianosaurus	shibeiensis		-	He et al. [Bandyopadhyay et al.] [McPhee et al.]	1998 [2010] [2015]	Jurassic (Early)	Toarcian	Asia	China	Shibei, Hongshacun	Ziliujing Fm.	Sauropodiformes	nearly complete pes	-
Body	Gresslyosaurus	ingens	nomen dubium	NMB BM 1, 10, 24, 53, 530-1, 1521, 1572-74, 1576-78, 1582, 1584-85, 1591	Rutimeyer [Galton & Upchurch]	1856 [2004]	Triassic (Late)	Norian-Rhaetian	Europe	Switzerland	Niederschönthal, Liestal	Knollenmergel Fm.	Prosauropoda	?partial pes	-
Body	Gryponyx	africanus	nomen dubium	SAM 3357-3359	Broom [Galton & Upchurch]	1911 [2004]	Jurassic (Early)	Hettangian-Sinemurian	Africa	South Africa	farm Harries, Foutanie (331) (zone B/1)	Elliot Fm.	Prosauropoda	?partial pes	-
Body	Gryponyx	transvaalensis	nomen dubium	TrM	Broom [Galton & Upchurch]	1912 [2004]	Jurassic (Early)	Hettangian-Sinemurian	Africa	South Africa	Wiepe 1258	Bushveld Sandstone Fm.	Prosauropoda	isolated elements	-
Body	Guaibasaurus	candelariensis		MCN-PV 2355; 2356	Bonaparte et al. [Apaldetti et al.]	1999 [2011]	Triassic (Late)	Norian	South America	Brazil	west of Candelária, Sesmaria do Pinhal 2	Caturrita Fm.	Guaibasauridae	complete pes	"The foot is basically similar to that of prosauropods"
Body	Gyposaurus	capensis	nomen dubium	SAM 990	Broom [Galton & Upchurch]	1911 [2004]	Jurassic (Early)	Sinemurian	Africa	South Africa	Ladybrand townlands (zone B/4)	Clarens Fm.	Anchisauridae	?partial pes	-
Body	Hortalotarsus	skirtopodus	nomen dubium	AM 455	Seeley [Broom][Galton & Upchurch]	1894 [1906] [2004]	Jurassic (Early)	Sinemurian	Africa	South Africa	Eagle's Crag, Barkly East (zone B/4)	Clarens Fm.	Prosauropoda	?partial pes	-
Body	Ignavusaurus	rachelis		BM HR 20	Knoll [Chapelle et al.] [Apaldetti et al.]	2010 [2019] [2011]	Jurassic (Early)	Hettangian	Africa	South Africa	Ha Ralekoala, Lesotho	Elliot Fm.	Massospondylidae	isolated elements	-
Body	Ingentia	prima		PVSJ 1086	Apaldetti et al.	2018	Triassic (Late)	Norian-Rhaetian	South America	Argentina	Balde de Leyes (Norian, Quebrada del Barro)	Quebrada del Barro Fm.	Lessemsauridae	isolated elements	-
Body	Jaklapallisaurus	asymmetrica		ISI R274	Novas et al.	2011	Triassic (Late)	Norian	Asia	India	3 km north of Jaklapalli village (ISIR 274)	Upper Maleri Fm.	Unaysauridae	partial pes	"The metatarsals and preserved pedal phalanges are relatively robust elements, resembling those of Plateosaurus (Moser 2003) and other non-sauropod sauropodomorphs."
Body	Kholumolumo	ellenbergerorum		MNHN.F.LES381m	Peyre de Fabrègues & Allain	2020	Triassic (Late)	Norian-Rhaetian	Africa	South Africa	Maphutseng, Mohale’s Hoek District, Lesotho	Elliot Fm.	Sauropodomorpha	isolated elements	-
Body	Kotasaurus	yamanpalliensis		21/SR/PAL	Yadagiri [Yadagiri]	1988 [2001]	Jurassic (Early)	Hettangian Sinemurian Pliensbachian	India	India	Andhra Pradesh, Yamanpalli bonebed, Kota	Kota Fm.	Sauropoda	partial pes	-
Body	Kunmingosaurus	wudingensis		-	Zhao [Dong]	1985 [1992]	Jurassic (Early)	Hettangian	Asia	China	Yunnan, Hoshaofang, Wuding	Lufeng Fm.	Sauropoda	?complete pes	-
Body	Lamplughsaura	dharmaramensis		ISI R257	Kutty, Chatterjee, Galton and Upchurch [Bandyopadhyay et al.]	2007 [2010]	Jurassic (Early)	Sinemurian	Asia	India	Adilabad District, Andhra Pradesh, southern India, Krishnapur north (ISI R257, 260)	Upper Dharmaram Fm.	Anchisauridae	nearly complete pes	"The form of the pes is typical of a basal sauropodomorph""Each metatarsal is expanded proximally, with a triangular to rectangular proximal end that overlaps its neighbor laterally" "the animal was graviportal, where the limbs were adapted for weight bearing, but not a fast runner"
Body	Ledumahadi	mafube		BP/1/7120	McPhee et al.	2018	Jurassic (Early)	Hettangian-Sinemurian	Africa	South Africa	Beginsel farm	Elliot Fm.	Sauropodiformes	1 ungual	-
Body	Leonerasaurus	taquetrensis		MPEF-PV 1663	Pol et al. [McPhee et al.] [Otero & Pol]	2011 [2015] [2013]	Jurassic (Early)	Pliensbachian–Toarcian (or Upper Sinemurian–Toarcian)	South America	Argentina	Chubut Province, Canadon Las Leoneras, south of Canadon del Zaino	Leoneras Fm.	Sauropodiformes	isolated elements	-
Body	Leyesaurus	marayensis		PVSJ 706	Apaldetti et al. [Chapelle et al.]	2011 [2019]	Jurassic (Early)	-	South America	Argentina	Balde de Leyes	-	Massospondylidae	isolated elements	-
Body	Macrocollum	itaquii		CAPPA/UFSM 0001a	Muller et al. [Muller]	2018 [2020]	Triassic (Late)	Norian	South America	Brazil	Wachholz site	Caturrita Fm.	Unaysauridae	complete pes	"The foot is slender, with elongated phalanges, resembling early diverging sauropodomorphs"
Body	Massospondylus	schwarzi	nomen dubium	SAM 5134	Haughton [Galton & Upchurch]	1924 [2004]	Jurassic (Early)	Hettangian-Sinemurian	Africa	South Africa	Makomoreng, Mount Fletcher (zone B/1)	Elliot Fm.	Prosauropoda	?partial pes	-
Body	Massospondylus	carinatus		BPI 5241	Owen [Galton & Upchurch]	1854 [2004]	Jurassic (Early)	Hettangian-Sinemurian	Africa	South Africa	Beauchef Abbey (213), Harrismith (zone B/1)	Elliot Fm.	Massospondylidae	isolated elements	-
Body	Massospondylus	kaalae		SAM-PK-K1325	Barrett [Reisz et al.] [Yates et al.]	2009 [2010] [2011]	Jurassic (Early)	Hettangian-Sinemurian	Africa	South Africa	farm Voyizane (SAM)	Elliot Fm.	Massospondylidae	isolated elements	-
Body	Melanorosaurus	readi		SAM 3449 (lectotype); NMQR 1551	Haughton [Bandyopadhyay et al.] [McPhee et al.]	1924 [2010] [2015]	Triassic (Late)	Norian	Africa	South Africa	Thaba 'Nyama, Herschel (zone A/6)	Elliot Fm.	Sauropodiformes	isolated elements	-
Body	Meroktenos	thabanensis		MNHN LES-16	Gauffre [Peyre de Fabrègues & Allain]	1993 [2016]	Triassic (Late)	Norian-Rhaetian	Africa	South Africa	Thabana-Morena (zone A/6), Lesotho	Elliot Fm.	Sauropodiformes	1 metatarsal	-
Body	Mussaurus	patagonicus		MLP 61-III-20-22; PVL 4068 (holotype)	Bonaparte & Vince [Otero and Pol] [McPhee et al.]	1979 [2013] [2015]	Triassic (Late)	Norian	South America	Argentina	Laguna Colorada locality, Santa Cruz Province	Laguna Colorada Fm.	Sauropodiformes	partial pes	"Los metatarsos alargados no se asemejan al de ningun Sauropoda conocido"
Body	Nambalia	roychowdhurii		ISI R273	Novas et al.	2011	Triassic (Late)	Norian	Asia	India	north of Nambal Village (ISIR 273)	Upper Maleri Fm.	Sauropodomorpha	partial pes	"The metatarsals and pedal phalanges are gracile and resemble those of other basal dinosaurs , such as Herrerasaurus (Novas 1993) and Saturnalia (Langer 2003)."
Body	Ngwevu	intloko		BP/1/4779	Chapelle et al.	2019	Jurassic (Early)	Hettangian-Sinemurian	Africa	South Africa	Tevrede (1077) Farm	Elliot Fm.	Massospondylidae	complete pes	"There are no notable differences between the pes of Ngwevu and that of M. carinatus"
Body	Pachysaurus	reinigeri	nomen dubium	-	Huene [Galton & Upchurch]	1908 [2004]	Triassic (?Late)	-	Europe	-	-	-	Prosauropoda	isolated elements	-
Body	Pachysaurus	giganteus	nomen dubium	UT (GPIT) E	Huene [Galton & Upchurch]	1932 [2004]	Triassic (Late)	Rhaetian	Europe	Germany	Trossingen-obere Plateosaurus bonebed	Trossingen Fm.	Prosauropoda	partial pes	"Die drei Metatarsalia lagen parallel nebeneinander im Gestein, ganz offen bar noch im natürlichen Verbande. Ihre Länge übertrifft die durchschnittlichen Plateosuarier um mehr als das Doppelte"
Body	Panphagia	protos		PVSJ 874	Martinez and Alcober	2009	Triassic (Late)	Carnian	South America	Argentina	Valle Pintado, Ischigualasto, Ischigualasto Formation of Argentina	Ischigualasto Fm.	Guaibasauridae	isolated elements	-
Body	Pantydraco (Thecodontosaurus)	caducus		BMNH P24	Galton et al. [McPhee et al.]	2007 [2015]	Triassic (Late)	Rhaetian	Europe	United Kingdom	Pant-y-ffynnon Quarry, Bonvilston	-	Sauropodomorpha	?isolated elements	-
Body	Plateosaurus	longiceps		HMN MB.R.1937 (= XXIV), I, XXV	Jaekel [Galton & Upchurch]	1913 [2004]	Triassic (Late)	Rhaetian	Europe	Germany	Baerecke-Limpricht clay pit, Halberstadt (bed 18)	Trossingen Fm.	Plateosauridae	?complete pes	-
Body	Plateosaurus (Dimodosaurus)	engelhardti (poligniensis)		UEN 552; MB.R.4430; MSF 23; MSF 4; AMNH 2595; Nr. 13200; AMNH 2595; POL 31-32, 57, 70, 76	Meyer [Otero & Pol] [Huene] [Galton] [Galton] [Weems] [Pidancet & Chopard] [Galton & Upchurch] [Mallison]	1837 [2013] [1926] [1984] [1998] [2003] [1862] [2004]	Triassic (Late)	Norian	Europe	Germany	Heroldsberg, Feuerletten	Trossingen Fm.	Plateosauridae	complete pes	"The hindlimb digits of GPIT1 allow somewhat larger hyperextension angles than in the forelimb, indicative of a highly digitigrade to unguligrade stance just before toe lift-off. (Mallison 2010)"
Body	Pradhania	gracilis		ISI R265	Kutty et al. [Novas et al.]	2007 [2011]	Jurassic (Early)	Sinemurian	Asia	India	Krishnapur north (ISI R265)	Upper Dharmaram Fm.	Massospondylidae	?isolated elements	-
Body	Pulanesaura	eocollum		BP/1/6882	McPhee, Bonnan, Yates, Neveling, and Choiniere	2015	Jurassic (Early)	Sinemurian (middle to late)	Africa	South Africa	Free State, Sauropod Quarry, farm Spion Kop 932 (BPI)	Upper Elliot Fm.	Sauropoda	1 ungual	-
Body	Pulanesaura	eocollum		BP/1/6882	McPhee et al.	2015	Jurassic (Early)	Hettangian-Sinemurian	Africa	South Africa	Sauropod Quarry, farm Spion Kop 932 (BPI)	Elliot Fm.	Sauropodomorpha	1 ungual	-
Body	Sanpasaurus	yaoi		IVPP V156A; IVPP V156B	Young [McPhee et al.]	1944 [2016]	Jurassic (Early)	Toarcian?	Asia	China	Sichuan, Locality 1, Changshanling, Potzewan	Ziliujing Fm.	Sauropoda	1 ungual	-
Body	Sanpasaurus	yaoi		IVPP V156A	Young [McPhee et al.]	1944 [2016]	Jurassic (Early)	Toarcian	Asia	China	Locality 1, Changshanling, Potzewan	Ziliujing Fm.	Sauropodomorpha	isolated elements	-
Body	Sarahsaurus	aurifontanalis		TMM 43646-2; 43646-3	Rowe et al. [Apaldetti et al.]	2011 [2011]	Jurassic (Early)	Sinemurian-Pliensbachian	North America	United States of America	N Gold Springs Wash drainage basin, Arizona	Kayenta Fm.	Massospondylidae	isolated elements	-
Body	Saturnalia	tupiniquim		MCP 3844-PV	Langer et al. [Galton & Upchurch] [McPhee et al.]	1999 [2004] [2015]	Triassic (Late)	Carnian-Norian	South America	Brazil	Santa Maria, state of Rio Grande do Sul, Wald-Sanga, Huene Loc. 1 (7.5m)	Santa Maria Fm.	Saturnaliinae	?complete pes	-
Body	Sefapanosaurus	zastronensis		BP/1/386	Otero et al.	2015	Triassic (Late)–Jurassic (Early)	Norian-Hettangian	Africa	South Africa	Zastron, Free State Province	upper Elliot Fm.	Sauropodiformes	isolated elements	-
Body	Seitaad	ruessi		UMNH VP 18040	Sertich & Loewen [Apaldetti et al.] [McPhee et al.]	2010 [2011] [2015]	Jurassic (Early)	Pliensbachian-Toarcian	North America	United States of America	Eagle's Nest, UMNH VP Loc. 191, Utah	Navajo Sandstone Fm.	Sauropodiformes	complete pes	-
Body	Tazoudasaurus	naimi		To 2000-1	Allain et al. [Allain and Asquebi]	2004 [2008]	Jurassic (Early)	Pliensbachian Toarcian	Africa	Morocco	Drâa-Tafilalet, Douar of Tazouda, locality A	Toundoute Continental Series	Gravisauria	nearly complete pes	-
Body	Thecodontosaurus	dubius	nomen dubium	SAM 3712	Haughton [Galton & Upchurch]	1924 [2004]	Triassic (Late)	-	Africa	South Africa	Cave Sandstone from Ladybrand	-	Prosauropoda	isolated elements	-
Body	Tonganosaurus	hei		MCDUT 14454	Li, Yang, Liu, and Wang	2010	Jurassic (Early)	uncertain	Asia	China	Sichuan, Tongbao village, Tong'an	Yimen Fm.	Sauropoda	partial pes	-
Body	Unaysaurus	tolentinoi		UFSM 11069	Leal et al. [Muller et al.] [McPhee et al.]	2005 [2018] [2019]	Triassic (Late)	Norian	South America	Brazil	Água Negra	Caturrita Fm.	Unaysauridae	isolated elements	-
Body	Vulcanodon	karibaensis		QG24	Raath [Cooper]	1972 [1984]	Jurassic (Early)	Toarcian (early)	Africa	Zimbabwe	Mashonaland West, Lake Kariba Island 126/127	Forest Sandstone Fm.	Gravisauria	partial pes	"All of the metatarsals are short and robust"
Body	Xingxiulong	chengi		LFGT D0002	Wang et al.	2017	Jurassic (Early)	Hettangian	Asia	China	near Sankeshu (Three Trees) Village	Lufeng Fm.	Sauropodiformes	complete pes	"The pedal phalangeal formula is 2-3-4-5-1, as in other basal sauropodomorphs."
Body	Xixiposaurus	suni		ZLJ0108	Sekiya [Barrett & Xu]	2010 [2012]	Jurassic (Early)	Hettangian-Sinemurian	Asia	China	Xixipo, Lufeng	Lufeng Fm.	Plateosauridae	complete pes	-
Body	Yimenosaurus	youngi		YXV8701 & 8702	Bai et al. [Galton & Upchurch]	1990 [2004]	Jurassic (Early)	Hettangian	Asia	China	Jiaojiadian (YXV), Yimen County, Yunnan province	Fengjiahe Fm.	Prosauropoda	complete pes	"The metatarsals are relatively long while the phalanges are rather short"
Body	Yunnanosaurus	huangi		IVPP AS V.20 (NGMJ 004546)	Young [Barrett et al.]	1951 [2007]	Jurassic (Early)	Sinemurian	Asia	China	Huangchiatien, Lufeng	Lufeng Fm.	Sauropodiformes	isolated elements	-
Body	Yunnanosaurus	robustus		IVPP V93	Young [Bandyopadhyay et al.]	1951 [2010]	Jurassic (Early)	Sinemurian	Asia	China	Huangchiatien, Lufeng	Lufeng Fm.	Sauropodiformes	complete pes	"The middle metatarsal is comparatively short, and the II and IV longer. This nature shows either less specialization of the present form or a secondary change toward the development of the true Sauropoda."The metatarsals are relatively long while the phalanges are rather short"
Trace	Brontopodus	isp.		MRFa	Xing et al.	2011b	Jurassic (Early)	-	Asia	China	Morong tracksite	Dabuka Fm.	Sauropoda	trackway	"pes prints longer than broad"
Trace	Brontopodus	isp.		JYS11	Xing et al.	2016b	Jurassic (Early)	-	Asia	China	Jiaoyuan tracksite	Ziliujing Fm.	Sauropoda	trackway	"strong outward rotation of the traces of digits I–III,"
Trace	Brontopodus	isp.		TB-SI-1p; TB-SI-2p	Xing et al.	2016o	Jurassic (Early)	-	Asia	China	Tongbao tracksite	Yimen Fm.	Sauropoda	footprint	"The pes impression is oval, with the metatarso- phalangeal region narrower than the anterior portion"
Trace	Brontopodus/Parabrontopodus	isp.		CHB-S2	Xing et al.	2016y	Jurassic (Early)	-	Asia	China	Changhebian tracksite	Zhenzhuchong Fm.	Sauropoda	trackway	"pes print is oval in shape, with a metatarso-phalangeal region narrower than the anterior region"
Trace	Eosauropus	cimarronensis		CU MWC 172.21	Lockley et al.	2006	Triassic (Late)	Norian	North America	United States of America	Peacock Canyon tracksite, New Mexico	Sloan Canyon Fm.	Sauropodomorpha	trackway	"Pes elongate, oval, tetradactyl to pentadactyl, with long axis and prominent distal claw impressions outwardly rotated"
Trace	Eosauropus	isp.		trackways 1, 2	Lallensack et al.	2017	Triassic (Late)	Norian–early Rhaetian	Europe	Greenland	Track Mountain tracksite	Fleming Fjord Fm.	Sauropodomorpha	trackway	"The much larger pes is rotated outwards. The metatarsals are spreading with a semi-plantigrade posture and a fleshy heel pad as support."
Trace	Evazoum	gatewayensis	nomen dubium	UCM 153.3	Lockley & Lucas [Lockley et al.]	2013 [2016]	Triassic (Late)	-	North America	United States of America	Dolores valley south of Gateway, Mesa County, Colorado	Rock Point Fm.	Prosauropoda	footprint	"conspicuous heel pad being 25% and 27% as long and wide as the track"
Trace	Evazoum	sirigui		BBa2-1 to VI, BBa3-I, IV, VI. VII, XXVII, XXVIII, XXIII, XXXI, XXX, XXXII	Nicosia & Loi [Lockley et al.]	2003 [2006]	Triassic (Late)	Carnian	Europe	Italy	Lerici, La Spezie	Montemarcello Fm.	Prosauropoda	trackway	"Medium-sized bipedal tetradactyl footprints, ectaxonic to mesaxonic, functionally tridactyl, nearly as wide as long. First digit forwardly oriented. Digits evenly splayed giving an overall fan-shaped impression"
Trace	Evazoum	isp.		QMF5474	Romilio et al.	2021	Triassic (Late)	Norian	Oceania	Australia	Dinmore tracksite	Blackstone Fm.	Sauropodomorpha	footprint	"large, mesaxonic track that includes narrow to wide, elongated claw drag marks that are oriented distomedially (digits II and III) and distally (digits IV)."
Trace	Kalosauropus	pollex		UM2 LES23	Ellenberger [Lockley et al.] [Mukaddam et al.]	1970 [2006] [2021]	Jurassic (Early)	Hettangian-Sinemurian	Africa	South Africa	Leribe tracksite, Lesotho	Elliot Fm.	Prosauropoda	footprint	-
Trace	Lavinipes	cheminii		ROLM 577	Avanzini et al.	2003	Jurassic (Early)	Hettangian	Europe	Italy	Lavini di Marco, Rovereto (colatoio Chemini)	Monte Zugna Fm.	Sauropodomorpha	trackway	"Pedal print longer than wide"; "The digits are connected to ample and rounded hypexes."; "there are recognizable traces of five phalangeal and/or phalangeo-metatarsal pads"
Trace	Liujianpus	shunan		JYS1; JYS3	Xing et al. [Xing et al.]	2016b [2018a]	Jurassic (Early)	-	Asia	China	Jiaoyuan tracksite	Ziliujing Fm.	Sauropodomorpha	trackway	"outwardly rotated pes and a sole area divided by a transverse crease."
Trace	Navahopus	coyoteensis		-	Milàn et al.	2008	Jurassic (Early)	Pliensbachian-Toarcian	North America	United States of America	Coyote Buttes tracksite, Arizona/Utah	Navajo Sandstone Fm.	Sauropodomorpha	trackway	"Pes tetradactyl, clawed, having impression of digit I shortest and either digit III or IV the longest"
Trace	Navahopus	falcipollex		MNA G2.7092 (P3.339); MNA V 3430	Baird [Hunt & Lucas]	1980 [2006]	Jurassic (Early)	Pliensbachian-Toarcian	North America	United States of America	Coppermine Trading Post tracksite, MNA 226, Arizona	Navajo Sandstone Fm.	Sauropodomorpha	footprint	"the pes is pentadactyl and longer than wide"
Trace	Otozoum	grandcombensis		UM2 P1, M2, trackway 7	Gand et al.	2000	Triassic (Late)	Norian	Europe	France	F1 tracksite, Grand-Combe	Grès supérieurs et Argilites bariolées Fm.	Prosauropoda	trackway	"Empreintes de bipedes tetradactyles, plantigrades, occasionnellement quadrupedes. Les autopodes ant6rieurs et posterieurs un peu plus longs que larges, aux doigts bien ecartes et griffus, ont la meme longueur"
Trace	Otozoum	minus		YPM 2046	Lull [Haubold]	1915 [1971]	Jurassic (Early)	Hettangian-Sinemurian	North America	United States of America	Horse Race Quarry, Gill, Massachusetts	Portland Fm.	Prosauropoda	footprint	"entire foot, as impressed (without the posterior heel pad)"
Trace	Otozoum	isp.		OMOI-3; Omuramba Omambonde	D'Orazi Porchetti et al. [Xing et al.]	2015 [2018a]	Jurassic (Early)		Africa	Namibia	Omuramba Omambonde tracksite	Etjo Fm.	Prosauropoda	trackway	"pentadactyl, digitigrade pes with four functional digits (I–IV) oriented forward and distal portion of digit V impressed at the rear of the footprint."
Trace	Otozoum	moodii		AC 4/1a (AC old no. 234)	Hitchcock [Lull] [Rainforth] [Lockley et al.]	1847 [1915] [2003] [2006]	Jurassic (Early)	Hettangian-Sinemurian	North America	United States of America	Moody's Corner, Massachusetts	Portland Fm.	Prosauropoda	footprint	"with its massive plantigrade foot and ponderous tread, is the antithesis of a cursorial type."
Trace	Parabrontopodus	isp.		-	Gierlinski & Sawicki [Gierlinski et al.]	1998 [2004]	Jurassic (Early)	Hettangian	Europe	Poland	Soltykow tracksite	Zagaje Fm.	Sauropoda	trackway	-
Trace	Parabrontopodus	isp.		-	Avanzini & Petti [Avanzini & Leonardi]	2009 [1993]	Jurassic (Early)	Hettangian	Europe	Italy	Lavini di Marco tracksite	Monte Zugna Fm.	Sauropoda	trackway	-
Trace	Parabrontopodus	isp.		-	Gierliński	2009	Jurassic (Early)	Pliensbachian	Europe	Poland	Smilow tracksite	Drzewica Fm.	Sauropoda	trackway	-
Trace	Parabrontopodus	isp.		Muz. PIG 1560.II.61	Gierliński	1997	Jurassic (Early)	Hettangian	Europe	Poland	Gromadzice tracksite	Zagaje Fm.	Sauropoda	trackway	"better dęfined digits, a broader pes and a wider trackway"
Trace	Parabrontopodus	isp.		ZDM00139-S2-LM1	Xing et al.	2014e	Jurassic (Early)	-	Asia	China	Hejie tracksite	Ziliujing Fm.	Sauropoda	footprint	"has an oval shape"
Trace	Parabrontopodus	isp.		LPB III ICH 76; LCB III ICH 77	Pienkowski et al.	2009	Jurassic (Early)	Hettangian	Europe	Romania	Colonia Ceha tracksite	Steierdorf Fm.	Sauropoda	footprint	"Leading margin of the pes print is deeper that the trailing (lateral) margin of the pes. Heel pad is distinctly impressed."
Trace	Parabrontopodus	isp.		MUZ PIG 1651.II.2; MUZ PIG 1560.II.61	Gierlinski & Pienkowski	1999	Jurassic (Early)	Hettangian	Europe	Poland	Soltykow & Gromadzice tracksites	Zagaje Fm.	Sauropoda	footprint	"pes 24.5-30.5 cm long, might have been left by a diminutive or juvenile sauropod"
Trace	Parabrontopodus	isp.		Muz. PIG OS-221/45B; Opatów	Niedzwiedzki & Pienkowski [Garcia-Ortiz et al.]	2004 [2009]	Jurassic (Early)	Hettangian	Europe	Poland	Podole tracksite	Skloby Fm.	Sauropoda	footprint	"The pes is elongated"; "marks can be interpreted as imprints of claws"
Trace	Pengxianpus	cifengensis	nomen dubium	CPFC1–2	Yang & Yang [Lockley et al.]	1987 [2013]	Triassic (?Middle)	-	Asia	China	Sichuan Basin	-	Prosauropoda	footprint	-
Trace	Pseudotetrasauropus	francisci		LES 032	Ellenberger [D'Orazi Porchetti & Nicosia]	1970 [2007]	Jurassic (Early)	Hettangian-Sinemurian	Africa	South Africa	eaka tracksite (zone A/3), Lesotho	Elliot Fm.	Prosauropoda	footprint	-
Trace	Pseudotetrasauropus	mekalingensis		LES 029	Ellenberger [D'Orazi Porchetti & Nicosia]	1970 [2007]	Triassic (Late)	Carnian	Africa	South Africa	Mekaling tracksite (zone A/3), Lesotho	Molteno Fm.	Prosauropoda	footprint	-
Trace	Pseudotetrasauropus	acutunguis		LES 033 (missing)	Ellenberger [D'Orazi Porchetti & Nicosia]	1970 [2007]	Triassic (Late)	Carnian-Norian	Africa	South Africa	Phuthiatsana tracksite (zone A/3), Lesotho	Molteno Fm.	Prosauropoda	footprint	-
Trace	Pseudotetrasauropus	elegans		LES 030 1–3	Ellenberger [D'Orazi Porchetti & Nicosia]	1970 [2007]	Triassic (Late)	Carnian-Norian	Africa	South Africa	Seaka-Falatsa tracksite (zone A/3), Lesotho	Elliot Fm.	Prosauropoda	footprint	-
Trace	Pseudotetrasauropus	bipedoida		LES 028 1	Ellenberger [D'Orazi Porchetti & Nicosia]	1970 [2007]	Triassic (Late)	Carnian-Norian	Africa	South Africa	Libataolong tracksite (Pseudotetrasauropus bipedoida) & Phuthiatsana tracksite (zone A/3) (Pseudotetrasauropus augustus), Lesotho	Molteno Fm.	Prosauropoda	trackway	-
Trace	Pseudotetrasauropus?	isp.		-	Lockley et al.	1996	Triassic (Late)	-	North America	United States of America	Dockum tracksite	-	Prosauropoda	trackway	"outward rotation of the foot during emplacement and the subsequent emphasis of the outer digit impressions (II-IV)"
Trace	Tetrasauropus	unguiferus		LES 036 1, 2	Ellenberger [D'Orazi Porchetti & Nicosia]	1970 [2007]	Triassic (Late)	Carnian-Norian	Africa	South Africa	Seaka-Falatsa tracksite (zone A/3), Lesotho	Elliot Fm.	Prosauropoda	trackway	-
Trace	Tetrasauropus	isp.		Zapniów near Przysucha	Niedzwiedzki & Pienkowski	2016	Jurassic (Early)	Hettangian	Europe	Poland	Zapniow tracksite	Przysucha Ore-bearing Fm.	Prosauropoda	footprint	"plantigrade, with an elongated tetradactyl pes"; "The posterior part of pes shows heel-like area"
Trace	unidentified	-		-	Xing et al.	2010a	Jurassic (Early)	-	Asia	China	Jiaoyuan tracksite	Ziliujing Fm.	Sauropoda	trackway	-
Trace	unidentified	-		ROLM 1; ROLM 2; ROLM 4; ROLM 11; ROLM 26; ROLM 28; ROLM 33; ROLM 75	Leonardi & Mietto [Lanzinger & Leonardi] [Lockley & Meyer] [Dalla Vecchia] [Avanzini & Leonardi]	2000 [1991] [2000] [1994] [1993]	Jurassic (Early)	Hettangian	Europe	Italy	Lavini di Marco tracksite	Monte Zugna Fm.	Sauropoda	trackway	-
Trace	unidentified	-		Gisement no 4; Assif-n-Sremt; Gisement no 10; Ibaqualiwn 1; Type D	Ishigaki [Ishigaki] [Ishigaki]	1988 [1985] [1986]	Jurassic (Early)		Africa	Morocco	Assif-n-Sremt & Ibaqualiwn tracksites	Aganane Fm.	Sauropoda	footprint	"Les empreintes des pattes posterieures sont ovaIes"
Trace	unidentified	-		1.2AAR1; 1.3AAR1	Masrour et al.	2015	Jurassic (Early)	Pliensbachian	Africa	Morocco	Issil-n-Aït Arbi tracksite	Aganane Fm.	Prosauropoda	footprint	"The bottom of the footprint is divided into three portions, the front portion with marks of digit pads"; "The contours of the digital pads are rounded"
Trace	unidentified	-		DZWI-S1; DZWII-S1	Xing et al.	2017l	Jurassic (Early)	-	Asia	China	Dazhuanwan tracksite	Ziliujing Fm.	Sauropoda	trackway	"The metatarsophalangeal pad region is smoothly curved"; "basal sauropodomorphs have well-developed toes, and their tracks show these distinct digits"
Trace	unidentified	-		Type B1; Type FB	Marsicano & Barredo	2004	Triassic (Late)	Carnian	South America	Argentina	Portozuelo tracksite	Portozuelo Fm.	Sauropodomorpha	footprint	"They have a rather rounded, large palm/sole pad impression and ¢ve very short subequal toe prints directed outwards."

## Sheet: References
References
Allain, R., & Aquesbi, N. (2008). Anatomy and phylogenetic relationships of Tazoudasaurus naimi (Dinosauria, Sauropoda) from the late Early Jurassic of Morocco. Geodiversitas, 30, 345–424.
Allain, R., Aquesbi, N., Dejax, J., Meyer, C. A., Monbaron, M., Montenat, C., Richir, P., Rochdy, M., Russell, D. A., & Taquet, P. (2004). A basal sauropod dinosaur from the Early Jurassic of Morocco. Comptes Rendus Palevol, 3, 199–208.
Apaldetti, C., Martínez, R. N., Alcober, O. A., & Pol, D. (2011). A new basal sauropodomorph (Dinosauria: Saurischia) from Quebrada del Barro Formation (Marayes-El Carrizal Basin), northwestern Argentina. PLoS ONE, 6, e26964. https://doi.org/10.1371/journal.pone.0026964
Apaldetti, C., Martínez, R. N., Cerda, I. A., Pol, D., & Alcober, O. (2018). An early trend towards gigantism in Triassic sauropodomorph dinosaurs. Nature Ecology & Evolution, 2, 1227–1232. https://doi.org/10.1038/s41559-018-0599-y
Apaldetti, C., Pol, D., & Yates, A. M. (2013). The postcranial anatomy of Coloradisaurus brevis (Dinosauria: Sauropodomorpha) from the Late Triassic of Argentina and its phylogenetic implications. Palaeontology, 56, 277–301.
Avanzini, M., & Leonardi, G. (1993). Dinosauri nel Trentino. Uomo - Citta' - Territorio, 214, 35–41.
Avanzini, M., Leonardi, G., & Mietto, P. (2003). Lavinipes cheminii ichnogen., ichnosp. nov., a possible sauropodomorph track from the Lower Jurassic of the Italian Alps. Ichnos, 10, 179–193. https://doi.org/10.1080/10420940390256195
Avanzini, M., & Petti, F. M. (2008). Updating the dinosaur tracksites from the Lower Jurassic Calcari Grigi Group (Southern Alps, Northern Italy). Italian Ichnology Proceedings of the Ichnology Session of Geoitalia 2007 Studi Trent Sci Nat, Acta Geol, 83, 289–301.
Bai, Z., Yang, J., & Wang, G. (1990). [Yimenosaurus, a new genus of Prosauropoda from Yimen County, Yunnan Province]. Yuxiwenbo, 1, 14–23.
Baird, D. (1980). A prosauropod dinosaur trackway from the Navajo Sandstone (Lower Jurassic) of Arizona. In L. L. Jacobs (Ed.), Aspects of Vertebrate History: Essays in Honor of Edwin Harris Colbert (pp. 219–230). Flagstaff: Museum of Northern Arizona Press.
Bandyopadhyay, S., Gillette, D. D., Ray, S., & Sengupta, D. P. (2010). Osteology of Barapasaurus tagorei (Dinosauria: Sauropoda) from the Early Jurassic of India. Palaeontology, 53, 533–569. https://doi.org/10.1111/j.1475-4983.2010.00933.x
Barrett, P. M. (2009). A new basal sauropodomorph dinosaur from the upper Elliot Formation (Lower Jurassic) of South Africa. Journal of Vertebrate Paleontology, 29, 1032–1045.
Barrett, P. M., & Upchurch, P. (2007). The evolution of feeding mechanisms in early sauropodomorph dinosaurs. Special Papers in Palaeontology, 77, 91–112.
Barrett, P. M., & Xu, X. (2012). The enigmatic reptile Pachysuchus imperfectus Young, 1951 from the Lower Lufeng Formation (Lower Jurassic) of Yunnan, China,. Vertebrata PalAsiatica, 50, 151–159.
Bonaparte, J. F. (1978). Coloradia brevis n. g. et. n. sp. (Saurischia, Prosauropoda), dinosaurio plateosauridae de la Formacion Los Colorados, Triasico superior de La Rioja, Argentina. Ameghiniana, 15, 327–332.
Bonaparte, J. F., Ferigolo, J., & Ribeiro, A. M. (1999). A new early Late Triassic saurischian dinosaur from Rio Grande do Sul State, Brazil. National Science Museum Monographs, 15, 89–109.
Bonaparte, J. F., & Vince, M. (1979). El hallazgo del primer nido de dinosaurios triasicos (Saurischia, Prosauropoda) Triásico superior de Patagonia, Argentina. Ameghiniana, 16, 173–182.
Broom, R. (1906). On the South African dinosaur (Hortalotarsus). Transactions of the South African Philosophical Society, 16, 201–205.
Broom, R. (1911). On the dinosaurs of the Stormberg, South Africa. Annals of the South African Museum, 7, 291–308.
Broom, R. (1912). On the remains of a theropodous dinosaur from the northern Transvaal. Transactions of the Geological Society of South Africa, 14, 82–83.
Cabreira, S. F., Kellner, A. W. A., Dias-da-Silva, S., Roberto da Silva, L., Bronzati, M., Marsola, J. C. d. A., Müller, R. T., Bittencourt, J. d. S., Batista, B. J. A., Raugust, T., Carrilho, R., Brodt, A., & Langer, M. C. (2016). A unique Late Triassic dinosauromorph assemblage reveals dinosaur ancestral anatomy and diet. Current Biology, 26, 3090–3095.
Chapelle, K. E. J., Barrett, P. M., Botha, J., & Choiniere, J. N. (2019). Ngwevu intloko: a new early sauropodomorph dinosaur from the Lower Jurassic Elliot Formation of South Africa and comments on cranial ontogeny in Massospondylus carinatus. PeerJ, 7, e7240. https://doi.org/10.7717/peerj.7240
Cooper, M. R. (1984). A reassessment of Vulcanodon karibaensis Raath (Dinosauria: Saurischia) and the origin of the Sauropoda. Palaeontologia Africana, 25, 203–231.
Coria, R. A., Filippi, L. S., Chiappe, L. M., García, R. A., & Arcucci, A. B. (2013). Overosaurus paradasorum gen. et sp. nov., a new sauropod dinosaur (Titanosauria: Lithostrotia) from the Late Cretaceous of Neuquén, Patagonia, Argentina. Zootaxa, 3683, 357–376.
D’Orazi Porchetti, S., Mocke, H. B., Latiano, M., & Wagensommer, A. (2015). First record of Otozoum from Namibia. Lethaia, 48, 72–82.
D’Orazi Porchetti, S., & Nicosia, U. (2007). Re-examination of some large early Mesozoic tetrapod footprints from the African collection of Paul Ellenberger. Ichnos, 14, 219–245. https://doi.org/10.1080/10420940601049990
Dalla Vecchia, F. M. (1994). Jurassic and Cretaceous sauropod evidence in the Mesozoic carbonate platforms of the the southern Alps and Dinarids. Gaia, 10, 65–73.
Dong, Z. (1992). Dinosaurian faunas of China. In (pp. 188). Berlin: Springer-Verlag.
Ellenberger, P. (1970). Les niveaux paléontologiques de première apparition des mammifères primoridaux en Afrique du Sud et leur ichnologie. Establissement de zones stratigraphiques detaillees dans le Stormberg du Lesotho (Afrique du Sud) (Trias Supérieur à Jurassique) In S. H. Haughton (Ed.), Second Symposium on Gondwana, South Africa, July to August 1970, proceedings and papers (pp. 343–370). P…
Ezcurra, M. D. (2010). A new early dinosaur (Saurischia: Sauropodomorpha) from the Late Triassic of Argentina: a reassessment of dinosaur origin and phylogeny. Journal of Systematic Palaeontology, 8, 371–425.
Fedak, T. J., & Galton, P. M. (2007). New information on the braincase and skull of Anchisaurus polyzelus (Lower Jurassic, Connecticut, USA; Saurischia: Sauropodomorpha): implications for sauropodomorph systematics. Special Papers in Palaeontology, 77, 245–260.
Fraas, E. (1908). Ostafrikanische Dinosaurier. Palaeontographica, 55, 105–144.
Galton, P. M. (1973). On the anatomy and relationships of Efraasia diagnostica (Huene) n. gen., prosauropod dinosaur (Reptilia: Saurischia) from the Upper Triassic of Germany. Paläontologische Zeitschrift, 47, 229–255.
Galton, P. M. (1984). Cranial anatomy of the prosauropod dinosaur Plateosaurus from the Knollenmergel (Middle Keuper, Upper Triassic) of Germany. I. Two complete skulls from Trossingen/Wurtt. with comments on the diet. Geologica et Palaeontologica, 18, 139–171.
Galton, P. M. (1985). Notes on the Melanorosauridae, a family of large prosauropod dinosaurs (Saurischia: Sauropodomorpha). Geobios, 18, 671–676.
Galton, P. M. (1998a). The prosauropod dinosaur Plateosaurus (Dimodosaurus) poligniensis (Pidancet & Chopard, 1862) (Upper Triassic, Poligny, France). Neues Jahrbuch für Geologie und Paläontologie, Abhandlungen, 207, 255–288.
Galton, P. M. (1998b). Saurischian dinosaurs from the Upper Triassic of England: Camelotia (Prosauropoda, Melanorosauridae) and Avalonianus (Theropoda, ?Carnosauria). Palaeontographica Abteilungen A, 250, 155–172.
Galton, P. M. (2007). Notes on the remains of archosaurian reptiles, mostly basal sauropodomorph dinosaurs, from the 1834 fissure fill (Rhaetian, Upper Triassic) at Clifton in Bristol, southwest England. Revue de Paleobiologie, 26, 505–591.
Galton, P. M., & Upchurch, P. (2004). Prosauropoda. In D. B. Weishampel, P. Dodson & H. Osmólska (Eds.), The Dinosauria (2nd edition) (pp. 232–258). Berkeley: University of California Press.
Galton, P. M., & van Heerden, J. W. A. (1985). Partial hindlimb of Blikanasaurus cromptoni n. gen. and n. sp., representing a new family of prosauropod dinosaurs from the Upper Triassic of South Africa. Geobios, 18, 509–516. https://doi.org/10.1016/S0016-6995(85)80003-6
Galton, P. M., Yates, A. M., & Kermack, D. (2007). Pantydraco n. gen. for Thecodontosaurus caducus Yates, 2003, a basal sauropodomorph dinosaur from the Upper Triassic of Lower Jurassic of South Wales, UK. Neues Jahrbuch für Geologie und Paläontologie, Abhandlungen, 243, 119–125.
Gand, G., Vianey-Liaud, M., Demathieu, G. R., & Garric, J. (2000). Deux nouvelles traces de pas de dinosaures du Trias superieur de la bordure cevenole (La Grand-Combe, Sud-Est de la France). Geobios, 33, 599–624.
García-Ortiz de Landaluce, E., Ortega-Girela, J. M., Hurtado-Reyes, A., & Díaz-Martínez, I. (2009). Revisión de las huellas terópodas, ornitópodas y saurópodos de mayor y menor tamaño de la Rioja (España) y su comparación con el registro mundial: los Guinness World Record. Paleolusitana, 1, 201–209.
Gauffre, F.-X. (1993a). The most recent Melanorosauridae (Saurischia, Prosauropoda), Lower Jurassic of Lesotho, with remarks on the prosauropod phylogeny. Neues Jahrbuch fur Geologie und Palaontologie, Monatshefte, 1993, 648–654.
Gauffre, F.-X. (1993b). The prosauropod dinosaur Azendohsaurus laaroussii from the Upper Triassic of Morocco. Palaeontology, 36, 897–908.
Gierliński, G. D. (1997). Sauropod tracks in the Early Jurassic of Poland. Acta Palaeontologica Polonica, 42, 533–538.
Gierliński, G. D. (2009). A preliminary report on new dinosaur tracks in the Triassic, Jurassic and Cretaceous of Poland. In Actas de las IV Jornadas Internacionales Sobre Paleontología de Dinosaurios y su Entorno Salas de los Infantes, (Burgos, España), 13–15 de Septiembre de 2007 (pp. 75–90). Burgos, Spain: Colectivo Arqueológico-Paleontológico de Salas, C. A. S.
Gierliński, G. D., & Pieńkowski, G. (1999). Dinosaur track assemblages from the Hettangian of Poland. Geological Quarterly, 43, 329–346.
Gierliński, G. D., Pieńkowski, G., & Niedźwiedzki, G. (2004). Tetrapod track assemblage in the Hettangian of Soltykow, Poland, and its paleoenvironmental background. Ichnos, 11, 195–213.
Gierliński, G. D., & Sawicki, G. (1998). New sauropod tracks from the Lower Jurassic of Poland. Geological Quarterly, 42, 477–480.
Haubold, H. (1971). Ichnia amphibiorum et reptiliorum fossilium, Stuttgart: Gustav Fischer Verlag.
Haughton, S. H. (1924). The fauna and stratigraphy of the Stormberg Series. Annals of the South African Museum, 12, 323–497.
He, X., Wang, C., Liu, S., Zhou, F., Liu, T., Cai, K., & Dai, B. (1998). [A new species of sauropod from the Early Jurassic of Gongxian Co., Sichuan]. Acta Geologica Sichuan, 18, 1–7.
Hitchcock, E. (1847). Description of two new species of fossil footmarks found in Massachusetts and Connecticut, or, of the animals that made them. American Journal of Science (Series 2), 4, 46–57.
Hitchcock, E. (1865). Supplement to the ichnology of New England, Boston
Hunt, A. P., & Lucas, S. G. (2006). The taxonomic status of Navahopus falcipollex and the ichnofauna and ichnofacies of the Navajo lithosome (Lower Jurassic) of western North America. New Mexico Museum of Natural History and Science Bulletin, 37, 164–169.
Ishigaki, S. (1985). [Dinosaur footprints of the Atlas Mountians I]. Nature Study, 31, 5–8.
Ishigaki, S. (1986). [Dinosaur footprints of the Atlas Mountians II]. Nature Study, 32, 6–9.
Ishigaki, S. (1988). Les empreintes de dinosaures du Jurassique inferieur du Haut Atlas central Marocian. Notes du Service Geologique du Maroc, 44, 79–86.
Jaekel, O. M. J. (1913–14). Uber die wirbeltierfunde in der oberen Trias von Halberstadt. Paläontologische Zeitschrift, 1, 155–215.
Jain, S. L., Kutty, T. S., Roy-Chowdhury, T. K., & Chatterjee, S. (1975). The sauropod dinosaur from the Lower Jurassic Kota Formation of India. Proceedings of the Royal Society of London, B, 188, 221–228.
Knoll, F. (2010). A primitive sauropodomorph from the upper Elliot Formation of Lesotho. Geological Magazine, 147, 814–829.
Kutty, T. S., Chatterjee, S., Galton, P. M., & Upchurch, P. (2007). Basal sauropodomorphs (Dinosauria: Saurischia) from the Lower Jurassic of India: their anatomy and relationships. Journal of Paleontology, 81, 1218–1240.
Langer, M. C., Abdala, F., Richter, M., & Benton, M. J. (1999). A sauropodomorph dinosaur from the Upper Triassic (Carnian) of southern Brazil. Comptes Rendus Hebdomadaires des Séances de l'Académie des Sciences, Série IIA (Sciences de la Terre et des planètes), 329, 511–517.
Langer, M. C., Ezcurra, M. D., Bittencourt, J. d. S., & Novas, F. E. (2010). The origin and early evolution of dinosaurs. Biological Reviews, 85, 55–110. https://doi.org/10.1111/j.1469-185X.2009.00094.x
Lanzinger, M., & Leonardi, G. (1991). Piste di dinosauri del Giurassico inferiore ai Lavini di Marco (Trento). Muscio G(a cura di), Dinosaurs, il mondo dei dinosauri kaleidos, Trento, 89–94.
Leal, L. A., de Azevedo, S. A. K., Kellner, A. W. A., & Da Rosa, A. A. S. (2005). A new early dinosaur (Sauropodomorpha) from the Caturrita Formation (Late Triassic), Parana Basin, Brazil. Zootaxa, 690, 1–24.
Leonardi, G., & Mietto, P. (2000). Dinosauri in Italia. Le orme giurassiche dei lavini di Marco (Trentino) e altri resti fossili italiani, Pisa, Roma: Accademia Editoriale.
Li, K., Yang, C.-Y., Liu, J., & Wang, Z.-X. (2010). A new sauropod from the Lower Jurassic of Huili, Sichuan, China. Vertebrata PalAsiatica, 48, 185–202.
Lockley, M. G., Harris, J. D., Li, R., Xing, L., & van der Lubbe, T. (2016). Two-toed tracks through time: on the trail of “raptors” and their allies. In P. L. Falkingham, D. Marty & A. Richter (Eds.), Dinosaur tracks: the next steps (pp. 182–201). Bloomington & Indianapolis: Indiana University Press.
Lockley, M. G., King, M., Howe, S., & Sharp, T. (1996). Dinosaur tracks and other archosaur footprints from the Triassic of South Wales. Ichnos, 5, 23–41.
Lockley, M. G., Li, J., Li, R., Matsukawa, M., Harris, J. D., & Xing, L. (2013). A review of the tetrapod track record in China, with special reference to type ichnospecies: implications for ichnotaxonomy and paleobiology. Acta Geologica Sinica, 87, 1–20.
Lockley, M. G., & Lucas, S. G. (2013). Evazoum gatewayensis, a new Late Triassic archosaurian ichnospecies from Colorado: implications for footprints in the ichnofamily Otozoidae. The Triassic System New Mexico Museum of Natural History and Science Bulletin, 61, 345–353.
Lockley, M. G., Lucas, S. G., & Hunt, A. P. (2006a). Eosauropus, a new name for a Late Triassic track: further observations on the Late Triassic ichnogenus Tetrasauropus and related forms, with notes on the limits of interpretation. New Mexico Museum of Natural History and Science Bulletin, 37, 192–198.
Lockley, M. G., Lucas, S. G., & Hunt, A. P. (2006b). Evazoum and the renaming of northern hemisphere "Pseudotetrasauropus": Implications for the tetrapod ichnotaxonomy at the Triassic-Jurassic boundary. New Mexico Museum of Natural History and Science Bulletin, 37, 199–206.
Lockley, M. G., & Meyer, C. A. (2000). Dinosaur tracks and other fossil footprints of Europe, New York: Columbia University Press.
Lucas, S. G., Lockley, M. G., Hunt, A. P., Milner, A. R. C., & Tanner, L. H. (2006). Tetrapod footprint biostratigraphy of the Triassic-Jurassic transition in the American Southwest. New Mexico Museum of Natural History and Science Bulletin, 37, 105–108.
Lull, R. S. (1915). Triassic life of the Connecticut Valley. State Geological and Natural History Survey of Connecticut, 24, 1–285.
Marsicano, C. A., & Barredo, S. P. (2004). A Triassic tetrapod footprint assemblage from southern South America: palaeobiogeographical and evolutionary implications. Palaeogeography, Palaeoclimatology, Palaeoecology, 203, 313–335.
Martínez, R. N. (2009). Adeopapposaurus mognai, gen. et sp. nov. (Dinosauria: Sauropodomorpha), with comments on adaptations of basal Sauropodomorpha. Journal of Vertebrate Paleontology, 29, 142–164.
Martínez, R. N., & Alcober, O. A. (2009). A basal sauropodomorph (Dinosauria: Saurischia) from the Ischigualasto Formation (Triassic, Carnian) and the early evolution of Sauropodomorpha. PLoS ONE, 4, 12 pp. https://doi.org/10.1371/journal.pone.0004397
Martínez, R. N., Apaldetti, C., & Abelin, D. (2013). Basal sauropodomorphs from the Ischigualasto Formation. Society of Vertebrate Paleontology Memoir, (Journal of Vertebrate Paleontology 32, supplement to 6), 12, 51–69. https://doi.org/10.1080/02724634.2013.819361
Masrour, M., Ladel, L., & Pérez-Lorente, F. (2015). New theropod and prosauropod ichnites from Issil-n-Aït Arbi (Lower Jurassic, Central High Atlas, Morocco). Geogaceta, 57, 55–58.
McPhee, B., Benson, R. B. J., Botha-Brink, J., Bordy, E. M., & Choiniere, J. N. (2018). A Giant Dinosaur from the Earliest Jurassic of South Africa and the Transition to Quadrupedality in Early Sauropodomorphs. Current Biology, 28, 1–9. https://doi.org/10.1016/j.cub.2018.07.063
McPhee, B. W., Bittencourt, J. S., Langer, M. C., Apaldetti, C., & Da Rosa, Á. A. S. (2020). Reassessment of Unaysaurus tolentinoi (Dinosauria: Sauropodomorpha) from the Late Triassic (early Norian) of Brazil, with a consideration of the evidence for monophyly within non-sauropodan sauropodomorphs. Journal of Systematic Palaeontology, 18, 259–293. https://doi.org/10.1080/14772019.2019.1602856
McPhee, B. W., Bonnan, M. F., Yates, A. M., Neveling, J., & Choiniere, J. N. (2015a). A new basal sauropod from the pre-Toarcian Jurassic of South Africa: evidence of niche-partitioning at the sauropodomorph–sauropod boundary? Scientific Reports, 5, 13224. https://doi.org/10.1038/srep13224
McPhee, B. W., & Choiniere, J. N. (2018). The osteology of Pulanesaura eocollum: implications for the inclusivity of Sauropoda (Dinosauria). Zoological Journal of the Linnean Society, 182, 830–861. https://doi.org/10.1093/zoolinnean/zlx074
McPhee, B. W., Choiniere, J. N., Yates, A. M., & Viglietti, P. A. (2015b). A second species of Eucnemesaurus van Hoepen, 1920 (Dinosauria, Sauropodomorpha): new information on the diversity and evolution of the sauropodomorph fauna of South Africa's lower Elliot Formation (latest Triassic). Journal of Vertebrate Paleontology, 35, e980504. https://doi.org/10.1080/02724634.2015.980504
McPhee, B. W., Upchurch, P., Mannion, P. D., Sullivan, C. S., Butler, R. J., & Barrett, P. M. (2016). A revision of Sanpasaurus yaoi Young, 1944 from the Early Jurassic of China, and its relevance to the early evolution of Sauropoda (Dinosauria). PeerJ, 4, e2578. https://doi.org/10.7717/peerj.2578
Meyer, H. v. (1837 (2003)). Communications, sent to Professor Bronn (Mittheilungen an Professor Bronn gerichtet). In D. B. Weishampel & N. M. White (Eds.), The Dinosaur Papers 1676-1906 (pp. 158–159, 506). Washington: The Smithsonian Institute.
Milàn, J., Loope, D. B., & Bromley, R. G. (2008). Crouching theropod and Navahopus sauropodomorph tracks from the Early Jurassic Navajo Sandstone of USA. Acta Palaeontologica Polonica, 53, 197–205.
Mukaddam, R., Bordy, E. M., Lockley, M. G., & Chapelle, K. E. J. (2021). Reviving Kalosauropus, an Early Jurassic sauropodomorph track from southern Africa (Lesotho). Historical Biology, 33, 2908–2930. https://doi.org/10.1080/08912963.2020.1834542
Müller, R. T., Langer, M. C., & Dias-da-Silva, S. (2018). An exceptionally preserved association of complete dinosaur skeletons reveals the oldest long-necked sauropodomorphs. Biology Letters, 14, 20180633. https://doi.org/10.1098/rsbl.2018.0633
Nicosia, U., & Loi, M. (2003). Triassic footprints from Lerici (La Spezia, Northern Italy). Ichnos, 10, 127–140. https://doi.org/10.1080/10420940390256203
Niedźwiedzki, G., & Pieńkowski, G. (2004). A dinosaur track association from the Early Jurassic deltaic deposits of Podole near Opatów, Poland. Geological Quarterly, 48, 333–338.
Niedźwiedzki, G., & Pieńkowski, G. (2016). A dinosaur track assemblage from the Upper Hettangian (Lower Jurassic) marginal-marine deposits of Zapniów, Holy Cross Mountains, Poland. Geological Quarterly, 60, 840–856.
Novas, F. E., Ezcurra, M. D., Chatterjee, S., & Kutty, T. S. (2011). New dinosaur species from the Upper Triassic Upper Maleri and Lower Dharmaram formations of Central India. Earth and Environmental Science Transactions of the Royal Society of Edinburgh, 101, 333–349.
Otero, A., Krupandan, E., Pol, D., Chinsamy, A., & Choiniere, J. N. (2015). A new basal sauropodiform from South Africa and the phylogenetic relationships of basal sauropodomorphs. Zoological Journal of the Linnean Society, 174, 589–634.
Otero, A., & Pol, D. (2013). Postcranial anatomy and phylogenetic relationships of Mussaurus patagonicus (Dinosauria, Sauropodomorpha). Journal of Vertebrate Paleontology, 33, 1138–1168.
Owen, R. (1854). Descriptive catalogue of the fossil organic remains of Reptilia and Pisces contained in the museum of The Royal College of Sugeons of England, London: Taylor and Francis.
Peyre de Fabrègues, C., & Allain, R. (2016). New material and revision of Melanorosaurus thabanensis, a basal sauropodomorph from the Upper Triassic of Lesotho. PeerJ, 4, e1639. https://doi.org/10.7717/peerj.1639
Peyre de Fabrègues, C., & Allain, R. (2019). Kholumolumo ellenbergerorum, gen. et sp. nov., a new early sauropodomorph from the lower Elliot Formation (Upper Triassic) of Maphutseng, Lesotho. Journal of Vertebrate Paleontology, 39, e1732996. https://doi.org/10.1080/02724634.2019.1732996
Pidancet, M. J., & Chopard, S. (1862). Rapport sur un reptile dinosaurien decouvert a Poligny (Jura). Comptes rendus hebdomadaires des Séances de l'Académie des Sciences, 54, 290–292.
Pieńkowski, G., Popa, M. E., & Kędzior, A. (2009). Early Jurassic sauropod footprints of the southern Carpathians, Romania: palaeobiological and palaeogeographical significance. Geological Quarterly, 53, 461–470.
Pol, D., Garrido, A. C., & Cerda, I. A. (2011). A new sauropodomorph dinosaur from the Early Jurassic of Patagonia and the origin and evolution of the sauropod-type sacrum. PLoS ONE, 6, e14572. https://doi.org/10.1371/journal.pone.0014572
Pol, D., Ramezani, J., Gomez, K., Carballido, J. L., Carabajal, A. P., Rauhut, O. W. M., Escapa, I. H., & Cúneo, N. R. (2020). Extinction of herbivorous dinosaurs linked to Early Jurassic global warming event. Proceedings of the Royal Society B, 287, 20202310. https://doi.org/10.1098/rspb.2020.2310
Pretto, F. A., Langer, M. C., & Schultz, C. L. (In press). A new dinosaur (Saurischia: Sauropodomorpha) from the Late Triassic of Brazil provides insights on the evolution of sauropodomorph body plan. Zoological Journal of the Linnean Society, 185, 388–416. https://doi.org/10.1093/zoolinnean/zly028
Raath, M. A. (1972). Fossil vertebrate studies in Rhodesia: a new dinosaur (Reptilia: Saurischia) from near the Trias-Jurassic boundary. Arnoldia, 5, 1–37.
Rainforth, E. C. (2003). Revision and re-evaluation of the Early Jurassic dinosaurian ichnogenus Otozoum. Palaeontology, 46, 803–838. https://doi.org/10.1111/1475-4983.00320
Reisz, R. R., Evans, D. C., Sues, H.-D., & Scott, D. M. (2010). Embryonic skeletal anatomy of the sauropodomorph dinosaur Massospondylus from the Lower Jurassic of South Africa. Journal of Vertebrate Paleontology, 30, 1653–1665.
Romilio, A., Klein, H., Jannel, A., & Salisbury, S. W. (2021). Saurischian dinosaur tracks from the Upper Triassic of southern Queensland: possible evidence for Australia’s earliest sauropodomorph trackmaker. Historical Biology, 1–10. https://doi.org/10.1080/08912963.2021.1984447
Rowe, T. B., Sues, H.-D., & Reisz, R. R. (2011). Dispersal and diversity in the earliest North American sauropodomorph dinosaurs, with a description of a new taxon. Proceedings of the Royal Society of London, B, 278, 1044–1053.
Rutimeyer, L. (1856). Versammlung fossile Reptilienknochen aus dem Keuper. Verhandlungen der Schweizerischen Naturforschenden Gesellschaft bei ihrer Versammlung zu Basel, 41, 62–64.
Seeley, H. G. (1891). On Agrosaurus macgillivrayi (Seeley), a saurischian reptile from the N.E. coast of Australia. Quarterly Journal of the Geological Society of London, 47, 164–165.
Seeley, H. G. (1894). On Hortalotarsus skirtopodus, a new saurischian fossil from Barkly East, Cape Colony. Annals and Magazine of Natural History (Series 6), 14, 411–419.
Sekiya, T. (2010). A new prosauropod dinosaur from Lower Jurassic in Lufeng of Yunnan. Global Geology, 29, 6–15.
Sereno, P. C., Forster, C. A., Rogers, R. R., & Monetta, A. M. (1993). Primitive dinosaur skeleton from Argentina and the early evolution of Dinosauria. Nature, 361, 64–66.
Sereno, P. C., Martínez, R. N., & Alcober, O. A. (2013). Osteology of Eoraptor lunensis (Dinosauria, Sauropodomorpha). Society of Vertebrate Paleontology Memoir, (Journal of Vertebrate Paleontology 32, supplement to 6), 12, 83–179. https://doi.org/10.1080/02724634.2013.820113
Sertich, J. J.-W., & Loewen, M. A. (2010). A new basal sauropodomorph dinosaur from the Lower Jurassic Navajo Sandstone of southern Utah. PLoS ONE, 5, e9789. https://doi.org/10.1371/journal.pone.0009789
Smith, N. D., & Pol, D. (2007). Anatomy of a basal sauropodomorph dinosaur from the Early Jurassic Hanson Formation of Antarctica. Acta Palaeontologica Polonica, 52, 657–674.
van Hoepen, E. C. N. (1920). Contributions to the knowledge of the reptiles of the Karroo Formation: 5. A new dinosaur from the Stormberg Beds. Annals of the Transvaal Museum, 7, 77–92.
von Huene, F. F. (1908a). Beiträge zur lösung der praepubisfrage bei dinosauriern und anderen reptilien. Annals of Anatomy - Anatomischer Anzeiger, 33, 401–405.
von Huene, F. F. (1908b). On the age of the reptile faunas contained in the magnesian conglomerate at Bristol and in the Elgin Sandstone. Geological Magazine (Series 5), 5, 99–101.
von Huene, F. F. (1926). On several known and unknown reptiles of the order Saurischia from England and France. Annals and Magazine of Natural History (Series 9), 17, 473–489.
von Huene, F. F. (1932). Die fossile reptil-ordnung Saurischia, ihre entwicklung und geschichte. Monographien zur Geologie und Palaeontologie (Serie I), 4, 361 pp.
Wang, B., Li, J., Bai, Z., Chang, J., & Zhang, Y. (2017). The first discovery of deinonychosaurian tracks from Lower Cretaceous of Chabu, Otog Qi, Inner Mongolia and its significance. Acta Scientiarum Naturalium, Universitatis Pekinensis, 53, 81–90.
Weems, R. E. (2003). Plateosaurus foot structure suggests a single trackmaker for Eubrontes and Gigandipus footprints. In P. M. LeTourneau & P. E. Olsen (Eds.), The Great Rift Valleys of Pangea in Eastern North America Volume 2: Sedimentology, Stratigraphy, and Paleontology (pp. 293–313). New York: Columbia University Press.
Xing, L. (2010). Report on dinosaur trackways from Lower Jurassic Ziliujing Formation of gulin area, Sichuan, China. Geological Bulletin of China, 29, 1730–1732.
Xing, L., Ba, J., Lockley, M. G., Klein, H., Yan, S.-W., Romilio, A., Chou, C.-Y., & Persons, W. S., IV. (2018). Late Triassic sauropodomorph and Middle Jurassic theropod tracks from the Xichang Basin, Sichuan Province, southwestern China: First report of the ichnogenus Carmelopodus. Journal of Palaeogeography, 7, 1–13. https://doi.org/10.1016/j.jop.2017.11.004
Xing, L., Harris, J. D., & Currie, P. J. (2011). First record of dinosaur trackway from Tibet, China. Geological Bulletin of China, 30, 173–178.
Xing, L., Lockley, M. G., Marty, D., He, J., Hu, X., Dai, H., Matsukawa, M., Peng, G., Ye, Y., Klein, H., Zhang, J., Hao, B., & Persons, W. S., IV. (2016a). Wide-gauge sauropod trackways from the Early Jurassic of Sichuan, China: oldest sauropod trackways from Asia with special emphasis on a specimen showing a narrow turn. Swiss Journal of Geosciences, 109, 415–428.
Xing, L., Lockley, M. G., You, H., Peng, G., Tang, X., Ran, H., Wang, T., Hu, J., & Persons, W. S., IV. (2016b). Early Jurassic sauropod tracks from the Yimen Formation of Panxi region, southwest China: ichnotaxonomy and potential trackmaker. Geological Bulletin of China, 35, 851–855.
Xing, L., Lockley, M. G., Zhang, J., Klein, H., Li, D., Miyashita, T., Li, Z., & Kümmell, S. B. (2016c). A new sauropodomorph ichnogenus from the Lower Jurassic of Sichuan, China fills a gap in the track record. Historical Biology, 28, 881–895. https://doi.org/10.1080/08912963.2015.1052427
Xing, L., Lockley, M. G., Zhang, L., Klein, H., Zheng, Y., Peng, G., Jiang, S., Dai, L., & Burns, M. E. (2019). First Jurassic dinosaur tracksite from Guizhou Province, China: morphology, trackmaker and paleoecology. Historical Biology, 31, 1423–1432.
Xing, L., Peng, G., Ye, Y., Lockley, M. G., Klein, H., Persons, W. S., IV, Zhang, J., Shu, C., & Hao, B. (2014). Sauropod and small theropod tracks from the Lower Jurassic Ziliujing Formation of Zigong City, Sichuan, China, with an overview of Triassic–Jurassic dinosaur fossils and footprints of the Sichuan Basin. Ichnos, 21, 119–130. https://doi.org/10.1080/10420940.2014.909352
Yadagiri, P. (1988). A new sauropod Kotasaurus yamanpalliensis from the Lower Jurassic Kota Formation of India. Records of the Geological Survey of India, 116, 102–127.
Yadagiri, P. (2001). The osteology of Kotasaurus yamanpalliensis, a sauropod dinosaur from the Early Jurassic Kota Formation of India. Journal of Vertebrate Paleontology, 21, 242–252.
Yang, X. L., & Yang, D. (1987). Dinosaur footprints from Mesozoic of Sichuan Basin, Chengdu, Sichuan: Sichuan Scientific and Technological Publishing House.
Yates, A. M. (2010). A revision of the problematic sauropodomorph dinosaurs from Manchester, Connecticut and the status of Anchisaurus Marsh. Palaeontology, 53, 739–752.
Yates, A. M., Bonnan, M. F., & Neveling, J. (2011). A new basal sauropodomorph dinosaur from the Early Jurassic of South Africa. Journal of Vertebrate Paleontology, 31, 610–625.
Yates, A. M., & Kitching, J. W. (2003). The earliest known sauropod dinosaur and the first steps towards sauropod locomotion. Proceedings of the Royal Society of London, B, 270, 1753–1758.
Young, C.-C. (1944). On a supposed new pseudosuchian from Upper Triassic saurischian-bearing red beds of Lufeng, Yunnan, China. American Museum Novitates, 1264, 1–4.
Young, C.-C. (1951). The Lufeng saurischian fauna in China. Palaeontologia Sinica, (New Series C), 13 (whole series 134), 1–96.
Zhao, X. (1985). The Jurassic Reptilia. In S.-e. Wang, Z. Cheng & N. Wang (Eds.), The Jurassic System of China (pp. 286–291). Beijing: Geological Publishing House.
