# Supplementary material for: Softening the steps to gigantism in sauropod dinosaurs through the evolution of a pedal pad
Source: Sci Adv. 2022 Aug 10;8(31):eabm8280. doi: 10.1126/sciadv.abm8280 (PMC9365286; doi:10.1126/sciadv.abm8280)
Supplement: Supplementary file 3 — Movies S1 to S6 [file sciadv.abm8280_movies_s1_to_s6.zip]

Archive with 6 entries (6 files):
- sciadv.abm8280_movie_s1.mp4
- sciadv.abm8280_movie_s2.mp4
- sciadv.abm8280_movie_s3.mp4
- sciadv.abm8280_movie_s4.mp4
- sciadv.abm8280_movie_s5.mp4
- sciadv.abm8280_movie_s6.mp4
